# Supplementary material for: Streptomyces sesquiterpenes elicit 10-HCA secretion and recruit disease-suppressive microbiota to enhance banana Fusarium wilt resistance
Source: Nat Commun. 2026 Jun 3;17:7138. doi: 10.1038/s41467-026-73928-x (PMC13396392; doi:10.1038/s41467-026-73928-x)
Supplement: Supplementary file 3 — Supplementary Data 1-4 [file 41467_2026_73928_MOESM3_ESM.xlsx]

## Sheet: Supplementary Data 1
Supplementary Data 1. Differentially expressed ASVs between CTL and PST identified using DESeq2 in Field 1.
Num	log2FoldChange	p-adjusted
ASV3152	5.94825	0.000787608
ASV3133	6.33537	0.000787608
ASV0222	-5.90875	0.00255063
ASV4573	-6.5735	0.00255063
ASV0684	5.63776	0.00367677
ASV2324	4.648	0.00538127
ASV0639	5.15353	0.008804
ASV1596	5.2676	0.0091969
ASV0024	4.52691	0.0091969
ASV0632	4.48401	0.0091969
ASV3875	5.18928	0.0091969
ASV0647	4.67951	0.0104339
ASV0658	4.63386	0.0129774
ASV3140	4.36218	0.0137831
ASV0515	4.16858	0.0148114
ASV4578	-5.15553	0.0156913
ASV5795	5.40775	0.0156913
ASV0782	3.84151	0.0156913
ASV4021	4.25764	0.0175774
ASV4587	-5.0488	0.0175774
ASV0078	-5.29633	0.0178702
ASV2672	5.19102	0.0189791
ASV0674	-4.42133	0.0207572
ASV0059	-4.63866	0.0207572
ASV3139	4.81546	0.0207572
ASV1195	4.72795	0.0210727
ASV0029	-4.39421	0.0210727
ASV3885	4.35977	0.0210727
ASV0332	-4.21716	0.0210727
ASV0050	-4.25897	0.0210727
ASV4594	-4.24235	0.0211642
ASV0426	-4.64318	0.0211642
ASV4575	-4.56679	0.0211642
ASV5936	4.6868	0.0212012
ASV0092	-3.84812	0.0212012
ASV4577	-4.18572	0.0212012
ASV4574	-4.51008	0.0212012
ASV0175	-3.49675	0.0212012
ASV0108	-4.23066	0.0212012
ASV3447	-4.51693	0.0212012
ASV4602	-3.98644	0.0212012
ASV0124	3.67054	0.022917
ASV2704	-4.25153	0.022917
ASV8535	-4.98635	0.022917
ASV7254	-4.98635	0.022917
ASV7151	-4.94734	0.022917
ASV7370	-4.94734	0.022917
ASV8562	-4.94734	0.022917
ASV0767	4.29238	0.022917
ASV5657	-4.92744	0.022917
ASV0675	4.0367	0.022917
ASV3120	4.72869	0.022917
ASV8579	-4.84495	0.022917
ASV1289	3.37433	0.022917
ASV7016	-4.82356	0.022917
ASV0476	-4.82356	0.022917
ASV8568	-4.77981	0.022917
ASV8494	-3.95402	0.022917
ASV0031	4.02698	0.022917
ASV8565	-4.71157	0.022917
ASV4589	-3.50059	0.022917
ASV1131	-4.68808	0.022917
ASV3158	-4.6642	0.022917
ASV6994	-4.63991	0.022917
ASV7045	-4.59007	0.022917
ASV8556	-4.59007	0.022917
ASV0559	-4.59007	0.022917
ASV7835	-4.56448	0.022917
ASV7065	-4.56448	0.022917
ASV0725	3.06008	0.0240563
ASV1320	3.34389	0.0249864
ASV4499	4.03241	0.0258317
ASV4568	-3.83209	0.0281205
ASV0400	3.30869	0.0281205
ASV0185	3.6012	0.0290637
ASV1341	-3.74563	0.0290637
ASV4848	4.1251	0.0290637
ASV1027	-3.72319	0.0290637
ASV3169	3.53656	0.0296074
ASV0065	-3.68219	0.0296638
ASV0075	-3.66165	0.0296638
ASV4576	-3.67596	0.0307592
ASV0007	-3.59334	0.0313513
ASV0572	3.00712	0.0367991
ASV3210	-3.61094	0.0388728
ASV0145	-4.08594	0.0390347
ASV4681	-3.24965	0.042408
ASV0375	3.10419	0.046678
ASV2714	3.32247	0.0598222
ASV0368	2.7833	0.0610918
ASV0704	2.82923	0.0680143
ASV0348	2.58979	0.0738643
ASV0044	-2.87626	0.0776741
ASV0020	2.8122	0.0855293
ASV0621	2.43666	0.0879218
ASV0350	2.39337	0.0891639
ASV3947	2.69045	0.0953841
ASV8346	-3.13026	0.0985434
ASV0986	2.58861	0.10315
ASV0042	-2.59878	0.103548
ASV0118	2.73945	0.111526
ASV0013	2.43735	0.119194
ASV1104	-3.01293	0.119313
ASV1047	-2.96826	0.123475
ASV8336	-3.01898	0.135091
ASV0058	-2.00176	0.14817
ASV0779	2.05326	0.155061
ASV0743	2.06322	0.155573
ASV5501	-2.62858	0.157255
ASV3200	-2.54326	0.157255
ASV0149	2.28329	0.157255
ASV0355	-2.7464	0.157255
ASV0431	2.1019	0.160967
ASV0019	-2.34532	0.172375
ASV3999	-2.51277	0.185335
ASV0046	-1.96514	0.185573
ASV0625	-2.59056	0.186791
ASV0038	2.04285	0.19081
ASV0478	-2.07329	0.207358
ASV0090	-1.92544	0.253502
ASV2711	1.80535	0.257268
ASV1038	1.9335	0.257268
ASV0338	-2.09241	0.257268
ASV0043	-2.10486	0.257304
ASV0002	1.68536	0.261144
ASV0376	2.11889	0.261144
ASV0022	1.91174	0.282187
ASV3354	1.6468	0.282577
ASV0027	-1.5439	0.284314
ASV0041	1.85016	0.291556
ASV0547	-1.87561	0.303211
ASV0620	1.78093	0.314887
ASV0083	1.8767	0.314887
ASV0005	-1.27659	0.320796
ASV3349	-1.62738	0.33026
ASV1200	1.35581	0.353204
ASV5909	-1.44583	0.389309
ASV8309	1.46201	0.407433
ASV5590	-1.51003	0.412937
ASV0010	-1.07369	0.412937
ASV0121	-1.55263	0.412937
ASV0052	1.17628	0.419389
ASV0627	1.24409	0.421957
ASV7789	-1.61204	0.447156
ASV0728	-1.4392	0.497985
ASV0387	1.03889	0.497985
ASV0008	0.97128	0.517472
ASV0026	1.01765	0.528131
ASV7229	-1.35136	0.536006
ASV0001	0.910166	0.539294
ASV0273	-0.831711	0.562495
ASV2843	-1.05719	0.562495
ASV0352	-1.11619	0.562787
ASV0190	0.606049	0.69245
ASV0091	0.669162	0.69245
ASV1437	-0.72327	0.69245
ASV0035	-0.763529	0.699686
ASV0055	-0.752901	0.699686
ASV1463	-0.619291	0.727885
ASV0016	0.548385	0.748476
ASV0018	-0.350438	0.843071
ASV3524	0.384018	0.844485
ASV0617	-0.375471	0.844485
ASV0011	-0.396711	0.845271
ASV0215	-0.328098	0.856806
ASV0280	-0.337085	0.877037
ASV0003	-0.270005	0.894835
ASV0063	-0.22522	0.905308
ASV0017	-0.194121	0.932285
ASV1192	0.19345	0.932935
ASV0021	0.148909	0.941953
ASV0159	0.152041	0.943787
ASV0014	-0.0783448	0.970781
ASV8313	-0.0996434	0.970781
ASV0056	0.0599482	0.981372
ASV0452	-0.0669323	0.981372
ASV0006	-0.0205435	0.985912
ASV0499	0.0224953	0.985912

## Sheet: Supplementary Data 2
Supplementary Data 2. Summary of Bacillus isolates from the PST group and their inhibition rates against Foc TR4 on PDA plates.
Strain	Species name	Inhibition rate（%）	ASV	Strain	Species name	Inhibition rate（%）	ASV
Bac1	Bacillus velezensis	84.06		Bac131	Bacillus velezensis	61.72
Bac2	Bacillus velezensis	66.44		Bac132	Bacillus arachidis	60	ASV0350
Bac3	Bacillus velezensis	69.83		Bac133	Bacillus arachidis	66.28	ASV0350
Bac4	Bacillus velezensis	69.5		Bac134	Bacillus altitudinis	59.72
Bac5	Bacillus velezensis	70.22		Bac135	Bacillus altitudinis	70
Bac6	Bacillus velezensis	70.44		Bac136	Bacillus arachidis	67.83	ASV0350
Bac7	Bacillus velezensis	68.5		Bac137	Bacillus altitudinis	67.39
Bac8	Bacillus siamensis	69.94		Bac138	Bacillus xiamenensis	0
Bac9	Bacillus velezensis	67.78		Bac139	Bacillus altitudinis	56.67
Bac10	Bacillus velezensis	61.28		Bac140	Bacillus velezensis	65.39
Bac11	Bacillus velezensis	67.83		Bac141	Bacillus paramobilis	59.22	ASV0350
Bac12	Bacillus velezensis	67.78		Bac142	Bacillus velezensis	66.11
Bac13	Bacillus subtilis	67.78	ASV7217	Bac143	Bacillus velezensis	65
Bac14	Bacillus velezensis	84.44	ASV7217	Bac144	Bacillus velezensis	65.72
Bac15	Bacillus subtilis	58.06	ASV7217	Bac145	Bacillus altitudinis	70.78
Bac16	Bacillus velezensis	58.06	ASV7217	Bac146	Bacillus altitudinis	68.72
Bac17	Bacillus velezensis	68.17	ASV7217	Bac147	Bacillus xiamenensis	85.39	ASV0350
Bac18	Bacillus velezensis	52.5	ASV7217	Bac148	Bacillus velezensis	76.06
Bac19	Bacillus velezensis	67.72	ASV7217	Bac149	Bacillus velezensis	65.72
Bac20	Bacillus velezensis	73.33		Bac150	Bacillus velezensis	0
Bac21	Bacillus subtilis	85.5	ASV0024	Bac151	Bacillus xiamenensis	72.61
Bac22	Bacillus velezensis	56.83	ASV7217	Bac152	Bacillus velezensis	68.11
Bac23	Bacillus velezensis	55.11	ASV7217	Bac153	Bacillus tequilensis	74.89	ASV7217
Bac24	Bacillus velezensis	59.94	ASV7217	Bac154	Bacillus velezensis	70.22
Bac25	Bacillus subtilis	54	ASV7217	Bac155	Bacillus velezensis	85.56	ASV7217
Bac26	Bacillus velezensis	58.89	ASV7217	Bac156	Bacillus velezensis	69.56
Bac27	Bacillus velezensis	71.17		Bac157	Bacillus velezensis	67.67
Bac28	Bacillus tequilensis	68	ASV7217	Bac158	Bacillus velezensis	66.22
Bac29	Bacillus tequilensis	60.5	ASV7217	Bac159	Bacillus velezensis	48.56
Bac30	Bacillus tequilensis	67.22	ASV7217	Bac160	Bacillus velezensis	59.28
Bac31	Bacillus velezensis	56.11	ASV7217	Bac161	Bacillus zanthoxyli	66.22	ASV0031
Bac32	Bacillus velezensis	65.39	ASV7217	Bac162	Bacillus velezensis	57.56
Bac33	Bacillus stercoris	62.44	ASV7217	Bac163	Bacillus safensis subsp. safensis	58.11
Bac34	Bacillus tequilensis	80	ASV7217	Bac164	Bacillus zanthoxyli	69.89	ASV0024
Bac35	Bacillus velezensis	76.67		Bac165	Bacillus zanthoxyli	68.33	ASV0024
Bac36	Bacillus subtilis	63.61	ASV7217	Bac166	Bacillus altitudinis	54.17
Bac37	Bacillus velezensis	54.83	ASV7217	Bac167	Bacillus altitudinis	53.28
Bac38	Bacillus velezensis	56.28	ASV7217	Bac168	Bacillus altitudinis	52.33
Bac39	Bacillus velezensis	66.44	ASV7217	Bac169	Bacillus xiamenensis	54.94
Bac40	Bacillus tequilensis	69.83	ASV7217	Bac170	Bacillus altitudinis	57.28
Bac41	Bacillus velezensis	69.5	ASV7217	Bac171	Bacillus xiamenensis	50.06
Bac42	Bacillus zanthoxyli	55.61	ASV0031	Bac172	Bacillus altitudinis	52
Bac43	Bacillus zanthoxyli	69.94		Bac173	Bacillus xiamenensis	50.44
Bac44	Bacillus zanthoxyli	66.28	ASV0031	Bac174	Bacillus velezensis	46.44
Bac45	Bacillus rugosus	77	ASV7217	Bac175	Bacillus xiamenensis	68.5
Bac46	Bacillus tequilensis	74.89	ASV7217	Bac176	Bacillus zanthoxyli	67.78	ASV0024
Bac47	Bacillus velezensis	79.28		Bac177	Bacillus altitudinis	54
Bac48	Bacillus tequilensis	61.72	ASV7217	Bac178	Bacillus velezensis	58.22
Bac49	Bacillus velezensis	60	ASV7217	Bac179	Bacillus altitudinis	56.06
Bac50	Bacillus velezensis	70.22		Bac180	Bacillus xiamenensis	59.61
Bac51	Bacillus velezensis	70.44	ASV7217	Bac181	Bacillus arachidis	64.17	ASV0350
Bac52	Bacillus rugosus	83.11	ASV7217	Bac182	Bacillus altitudinis	57.11
Bac53	Bacillus velezensis	55.17	ASV7217	Bac183	Bacillus velezensis	54
Bac54	Bacillus velezensis	59.72	ASV7217	Bac184	Bacillus velezensis	52.33
Bac55	Bacillus stercoris	63.17	ASV7217	Bac185	Bacillus velezensis	37.5
Bac56	Bacillus halotolerans	63.06	ASV7217	Bac186	Bacillus velezensis	53
Bac57	Bacillus zanthoxyli	65.44	ASV0031	Bac187	Bacillus altitudinis	0
Bac58	Bacillus zanthoxyli	69.11	ASV0031	Bac188	Bacillus velezensis	61.78
Bac59	Bacillus proteolyticus	0	ASV0350	Bac189	Bacillus safensis subsp. safensis	57.06
Bac60	Bacillus velezensis	71.39	ASV7217	Bac190	Bacillus velezensis	50.39
Bac61	Bacillus velezensis	69.22		Bac191	Bacillus altitudinis	49.06
Bac62	Bacillus tequilensis	51.06	ASV7217	Bac192	Bacillus velezensis	61.06
Bac63	Bacillus stercoris	51.72	ASV7217	Bac193	Bacillus velezensis	66
Bac64	Bacillus proteolyticus	65.83	ASV0350	Bac194	Bacillus velezensis	72.83
Bac65	Bacillus velezensis	67.17		Bac195	Bacillus velezensis	70.56
Bac66	Bacillus pseudomycoides	65.56	ASV0350	Bac196	Bacillus velezensis	60.61
Bac67	Bacillus albus	64.33	ASV0350	Bac197	Bacillus xiamenensis	63.33
Bac68	Bacillus velezensis	70.72		Bac198	Bacillus velezensis	72.61
Bac69	Bacillus velezensis	67.11		Bac199	Bacillus zanthoxyli	67.94	ASV0031
Bac70	Bacillus tequilensis	67.67	ASV7217	Bac200	Bacillus zanthoxyli	57.06	ASV0024
Bac71	Bacillus tequilensis	70.61	ASV7217	Bac201	Bacillus altitudinis	59.94
Bac72	Bacillus pseudomycoides	67.11	ASV0350	Bac202	Bacillus altitudinis	0
Bac73	Bacillus velezensis	66.11	ASV7217	Bac203	Bacillus zanthoxyli	66.28	ASV0031
Bac74	Bacillus albus	61.39	ASV0350	Bac204	Bacillus altitudinis	69
Bac75	Bacillus stercoris	71.17	ASV7217	Bac205	Bacillus altitudinis	71
Bac76	Bacillus velezensis	70.44		Bac206	Bacillus paramobilis	58.89	ASV0350
Bac77	Bacillus velezensis	68.89		Bac207	Bacillus arachidis	0	ASV0350
Bac78	Bacillus velezensis	0		Bac208	Bacillus xiamenensis	73.33
Bac79	Bacillus pseudomycoides	63.39	ASV0350	Bac209	Bacillus velezensis	70.67
Bac80	Bacillus velezensis	67.89		Bac210	Bacillus velezensis	69.89
Bac81	Bacillus velezensis	68.83		Bac211	Bacillus velezensis	65.89
Bac82	Bacillus velezensis	60.06		Bac212	Bacillus velezensis	61.56
Bac83	Bacillus velezensis	54		Bac213	Bacillus altitudinis	70.33
Bac84	Bacillus velezensis	58.22		Bac214	Bacillus velezensis	46.33
Bac85	Bacillus velezensis	56.06		Bac215	Bacillus arachidis	0	ASV0350
Bac86	Bacillus velezensis	59.61		Bac216	Bacillus paramobilis	49.72	ASV0350
Bac87	Bacillus velezensis	59.28		Bac217	Bacillus velezensis	58.28
Bac88	Bacillus velezensis	57.11		Bac218	Bacillus velezensis	67.33
Bac89	Bacillus velezensis	57.72		Bac219	Bacillus chungangensis	66.28
Bac90	Bacillus velezensis	58.83		Bac220	Bacillus zanthoxyli	64.11
Bac91	Bacillus velezensis	59.44		Bac221	Bacillus rhizoplanae	57.28
Bac92	Bacillus velezensis	58.06		Bac222	Bacillus velezensis	73.33
Bac93	Bacillus velezensis	64.17		Bac223	Bacillus velezensis	78.78	ASV7217
Bac94	Bacillus velezensis	67.89	ASV7217	Bac224	Bacillus velezensis	68.89	ASV7217
Bac95	Bacillus velezensis	68.83		Bac225	Bacillus velezensis	70
Bac96	Bacillus velezensis	77.39	ASV7217	Bac226	Bacillus velezensis	71.06	ASV7217
Bac97	Bacillus stercoris	78.28	ASV7217	Bac227	Bacillus arachidis	54	ASV0350
Bac98	Bacillus velezensis	73.11		Bac228	Bacillus velezensis	69.11
Bac99	Bacillus velezensis	72.83		Bac229	Bacillus arachidis	70.56	ASV0350
Bac100	Bacillus velezensis	67.33		Bac230	Bacillus velezensis	69.11
Bac101	Bacillus megaterium	76.89	ASV0024	Bac231	Bacillus altitudinis	51.72
Bac102	Bacillus velezensis	57.61	ASV7217	Bac232	Bacillus altitudinis	55.11
Bac103	Bacillus velezensis	66.72		Bac233	Bacillus altitudinis	52.78
Bac104	Bacillus velezensis	69.56	ASV7217	Bac234	Bacillus cereus	50.44	ASV0350
Bac105	Bacillus velezensis	68.39		Bac235	Bacillus arachidis	66.28	ASV0350
Bac106	Bacillus velezensis	55.22		Bac236	Bacillus xiamenensis	69.67
Bac107	Bacillus albus	67.78	ASV0350	Bac237	Bacillus xiamenensis	59.56
Bac108	Bacillus arachidis	58.06	ASV0350	Bac238	Bacillus velezensis	56.72
Bac109	Bacillus arachidis	58.06	ASV0350	Bac239	Bacillus zanthoxyli	68.33	ASV0031
Bac110	Bacillus safensis subsp. safensis	68.17		Bac240	Bacillus paramobilis	70.28	ASV0350
Bac111	Bacillus arachidis	0	ASV0350	Bac241	Bacillus arachidis	72.67	ASV0350
Bac112	Bacillus velezensis	61.44		Bac242	Bacillus zanthoxyli	72.89	ASV0031
Bac113	Bacillus arachidis	69.89	ASV0350	Bac243	Bacillus velezensis	80
Bac114	Bacillus cereus	71.83	ASV0350	Bac244	Bacillus velezensis	76.56
Bac115	Bacillus safensis subsp. safensis	73.89		Bac245	Bacillus tequilensis	73.72	ASV7217
Bac116	Bacillus velezensis	55.11		Bac246	Bacillus velezensis	78.89
Bac117	Bacillus paramobilis	60.5	ASV0350	Bac247	Bacillus velezensis	59.06
Bac118	Bacillus velezensis	67.22		Bac248	Bacillus velezensis	66.17
Bac119	Bacillus velezensis	0		Bac249	Bacillus velezensis	70.28
Bac120	Bacillus norwichensis	75.72		Bac250	Bacillus siamensis	70.33
Bac121	Bacillus arachidis	65.39	ASV0350	Bac251	Bacillus siamensis	50.11
Bac122	Bacillus velezensis	62.44		Bac252	Bacillus arachidis	50.44	ASV0350
Bac123	Bacillus velezensis	57.28	ASV7217	Bac253	Bacillus zanthoxyli	46.44	ASV0031
Bac124	Bacillus velezensis	55.94		Bac254	Bacillus arachidis	65.67	ASV0350
Bac125	Bacillus velezensis	63.61		Bac255	Bacillus arachidis	68.72	ASV0350
Bac126	Bacillus velezensis	54.83		Bac256	Bacillus arachidis	70.72	ASV0350
Bac127	Bacillus velezensis	56.28		Bac257	Bacillus xiamenensis	73.22
Bac128	Bacillus velezensis	70.17		Bac258	Bacillus xiamenensis	76.67
Bac129	Bacillus velezensis	73.17		Bac259	Bacillus velezensis	73.06
Bac130	Bacillus velezensis	78.06		Bac260	Bacillus altitudinis	57.17

## Sheet: Supplementary Data 3
Supplementary Data 3. A total of 865 and 1029 DEGs were identified at 0.5h and 1h, respectively.
Gene	log2FoldChange	adjusted P-value	group
gene-RBAM_030680	1.89383	4.14004e-42	1h_vs_0h
gene-RBAM_007340	4.65332	6.34905e-39	1h_vs_0h
gene-RBAM_002420	3.43328	1.81269e-30	1h_vs_0h
gene-RBAM_005090	2.72998	2.39916e-27	1h_vs_0h
gene-RBAM_007330	4.07225	1.04853e-26	1h_vs_0h
gene-RBAM_008570	4.04221	1.04853e-26	1h_vs_0h
gene-RBAM_017540	2.95362	2.03592e-23	1h_vs_0h
gene-RBAM_027880	2.69941	9.31879e-23	1h_vs_0h
gene-RBAM_012430	2.70507	5.83481e-22	1h_vs_0h
gene-RBAM_030580	5.97594	8.36263e-22	1h_vs_0h
gene-RBAM_027890	3.01563	1.13007e-21	1h_vs_0h
gene-RBAM_001110	3.04294	2.69306e-21	1h_vs_0h
gene-RBAM_38190	3.18073	1.15919e-20	1h_vs_0h
gene-RBAM_030900|rnr	2.31516	3.96142e-20	1h_vs_0h
gene-RBAM_009920	4.42656	6.04423e-20	1h_vs_0h
gene-RBAM_035800	2.61005	3.48497e-19	1h_vs_0h
gene-RBAM_012450	4.83247	4.86985e-19	1h_vs_0h
gene-RBAM_002430	3.25082	6.89828e-19	1h_vs_0h
gene-RBAM_004560	5.19323	1.04663e-18	1h_vs_0h
gene-RBAM_018730	5.13792	2.1225e-18	1h_vs_0h
gene-RBAM_008150|cax	2.80503	2.1225e-18	1h_vs_0h
gene-RBAM_027870	2.76939	2.55835e-18	1h_vs_0h
gene-RBAM_027860	2.7447	1.65356e-17	1h_vs_0h
gene-RBAM_001120|radA	2.63105	2.25452e-17	1h_vs_0h
gene-RBAM_017590	4.35524	6.31304e-17	1h_vs_0h
gene-RBAM_030170	-1.60655	6.31304e-17	1h_vs_0h
gene-RBAM_015130	4.56263	6.31304e-17	1h_vs_0h
gene-RBAM_004440	4.40337	7.92404e-17	1h_vs_0h
gene-RBAM_011850	4.09264	1.36718e-16	1h_vs_0h
gene-RBAM_012350	3.98694	1.40708e-16	1h_vs_0h
gene-RBAM_023670	1.39039	1.85016e-16	1h_vs_0h
gene-RBAM_012420	1.79592	2.09476e-16	1h_vs_0h
gene-RBAM_026890	2.98056	2.17438e-16	1h_vs_0h
gene-RBAM_011860|bla	3.38712	2.66537e-16	1h_vs_0h
gene-RBAM_010630	1.85251	2.92268e-16	1h_vs_0h
gene-RBAM_008140	1.39965	3.49132e-16	1h_vs_0h
gene-RBAM_017520	2.09496	4.57875e-16	1h_vs_0h
gene-RBAM_005070|sigB	4.06709	5.59807e-16	1h_vs_0h
gene-RBAM_012460	4.85432	6.4849e-16	1h_vs_0h
gene-RBAM_037220	2.01039	6.88665e-16	1h_vs_0h
gene-RBAM_018920	5.12201	9.28208e-16	1h_vs_0h
gene-RBAM_008680	3.48225	9.91277e-16	1h_vs_0h
gene-RBAM_015240	-1.41439	1.02319e-15	1h_vs_0h
gene-RBAM_036170	5.48954	1.28046e-15	1h_vs_0h
gene-RBAM_005080	4.28507	1.42352e-15	1h_vs_0h
gene-RBAM_004730	5.21269	1.79243e-15	1h_vs_0h
gene-RBAM_008700	2.47692	2.75174e-15	1h_vs_0h
gene-RBAM_012970	4.89335	3.15195e-15	1h_vs_0h
gene-RBAM_027900	3.35758	3.34205e-15	1h_vs_0h
gene-RBAM_032960	4.80737	3.39544e-15	1h_vs_0h
gene-RBAM_027840	3.1808	6.41593e-15	1h_vs_0h
gene-RBAM_012250	2.45501	6.67421e-15	1h_vs_0h
gene-RBAM_002570	4.65639	7.89148e-15	1h_vs_0h
gene-RBAM_008670	3.24753	8.92321e-15	1h_vs_0h
gene-RBAM_012470	4.43171	9.75534e-15	1h_vs_0h
gene-RBAM_005060|rsbW	3.73649	1.49204e-14	1h_vs_0h
gene-RBAM_023070	3.90771	1.57252e-14	1h_vs_0h
gene-RBAM_003380	2.43325	1.59826e-14	1h_vs_0h
gene-RBAM_008130	2.95076	2.18018e-14	1h_vs_0h
gene-RBAM_035670	4.88596	2.26526e-14	1h_vs_0h
gene-RBAM_014980|bshC	-1.35935	2.47841e-14	1h_vs_0h
gene-RBAM_020540	-2.14047	2.47841e-14	1h_vs_0h
gene-RBAM_018720	4.60442	3.29049e-14	1h_vs_0h
gene-RBAM_008740|fabL	-1.91711	4.52787e-14	1h_vs_0h
gene-RBAM_012940|proA	4.04051	5.90809e-14	1h_vs_0h
gene-RBAM_008120	2.67038	7.94388e-14	1h_vs_0h
gene-RBAM_008040	4.74037	1.15416e-13	1h_vs_0h
gene-RBAM_012280	4.60323	1.70505e-13	1h_vs_0h
gene-RBAM_011610	-1.70343	1.70505e-13	1h_vs_0h
gene-RBAM_012260	4.4606	1.79081e-13	1h_vs_0h
gene-RBAM_008580	3.67547	1.88666e-13	1h_vs_0h
gene-RBAM_002340	1.99718	2.50289e-13	1h_vs_0h
gene-RBAM_034700	-1.62989	2.50289e-13	1h_vs_0h
gene-RBAM_020370	-1.36783	2.66849e-13	1h_vs_0h
gene-RBAM_028110	2.2168	4.06672e-13	1h_vs_0h
gene-RBAM_005990	3.85397	4.06672e-13	1h_vs_0h
gene-RBAM_009930	4.90047	4.83012e-13	1h_vs_0h
gene-RBAM_017640	2.44029	4.83012e-13	1h_vs_0h
gene-RBAM_036840	2.96637	5.08101e-13	1h_vs_0h
gene-RBAM_018200	2.42049	5.60771e-13	1h_vs_0h
gene-RBAM_005050	3.52924	5.60771e-13	1h_vs_0h
gene-RBAM_023680	1.26989	6.2417e-13	1h_vs_0h
gene-RBAM_003120	-1.53369	9.1249e-13	1h_vs_0h
gene-RBAM_003130	-1.58028	1.05324e-12	1h_vs_0h
gene-RBAM_009710	3.35178	1.25251e-12	1h_vs_0h
gene-RBAM_026900	2.80494	1.32012e-12	1h_vs_0h
gene-RBAM_001100	3.14759	1.32605e-12	1h_vs_0h
gene-RBAM_038010|ychF	-1.73263	1.58097e-12	1h_vs_0h
gene-RBAM_003110	-1.89856	1.68455e-12	1h_vs_0h
gene-RBAM_002910	4.37323	2.02644e-12	1h_vs_0h
gene-RBAM_019420|deoD	-1.72312	2.57758e-12	1h_vs_0h
gene-RBAM_018220	2.40508	2.84563e-12	1h_vs_0h
gene-RBAM_022300	4.18771	3.95807e-12	1h_vs_0h
gene-RBAM_018740	3.03417	4.49381e-12	1h_vs_0h
gene-RBAM_028100|thiT	1.3131	4.67769e-12	1h_vs_0h
gene-RBAM_004410	4.69441	5.6649e-12	1h_vs_0h
gene-RBAM_017900|parE	-1.14809	5.69554e-12	1h_vs_0h
gene-RBAM_024340	3.19064	6.17553e-12	1h_vs_0h
gene-RBAM_008690	3.03992	6.17553e-12	1h_vs_0h
gene-RBAM_008830	1.7638	6.47641e-12	1h_vs_0h
gene-RBAM_021690|nhaC	-1.2205	7.68082e-12	1h_vs_0h
gene-RBAM_030710	4.58814	8.25259e-12	1h_vs_0h
gene-RBAM_006990	3.49967	1.08565e-11	1h_vs_0h
gene-RBAM_003790	2.98223	1.20297e-11	1h_vs_0h
gene-RBAM_026880|ytxJ	2.91198	1.28259e-11	1h_vs_0h
gene-RBAM_008530|mprF	1.3336	1.53531e-11	1h_vs_0h
gene-RBAM_032320	3.74299	1.58348e-11	1h_vs_0h
gene-RBAM_012270	4.29444	1.6627e-11	1h_vs_0h
gene-RBAM_030640	3.21856	1.8434e-11	1h_vs_0h
gene-RBAM_028270	-1.29418	1.90792e-11	1h_vs_0h
gene-RBAM_033140	3.94254	2.37306e-11	1h_vs_0h
gene-RBAM_027160	1.85682	3.38938e-11	1h_vs_0h
gene-RBAM_023690	1.54738	3.85877e-11	1h_vs_0h
gene-RBAM_007610	3.31441	3.85877e-11	1h_vs_0h
gene-RBAM_018230	2.19568	4.2237e-11	1h_vs_0h
gene-RBAM_016390	-1.21095	4.44174e-11	1h_vs_0h
gene-RBAM_032950	3.57765	4.73574e-11	1h_vs_0h
gene-RBAM_008110	2.73477	5.19781e-11	1h_vs_0h
gene-RBAM_001090	3.06269	5.59744e-11	1h_vs_0h
gene-RBAM_024740	3.23769	5.76399e-11	1h_vs_0h
gene-RBAM_003370	5.17258	6.4413e-11	1h_vs_0h
gene-RBAM_020610|bshA	-1.58254	6.4413e-11	1h_vs_0h
gene-RBAM_000640|mfd	1.51082	1.15153e-10	1h_vs_0h
gene-RBAM_013410	3.04771	1.18013e-10	1h_vs_0h
gene-RBAM_004400	2.73754	1.28883e-10	1h_vs_0h
gene-RBAM_032930	2.62158	1.38519e-10	1h_vs_0h
gene-RBAM_020920	-1.45504	1.4512e-10	1h_vs_0h
gene-RBAM_017060	3.53625	1.87672e-10	1h_vs_0h
gene-RBAM_032940	3.222	1.92554e-10	1h_vs_0h
gene-RBAM_018210	2.36321	1.94123e-10	1h_vs_0h
gene-RBAM_027850	2.18681	2.57671e-10	1h_vs_0h
gene-RBAM_015410	2.76027	2.71785e-10	1h_vs_0h
gene-RBAM_002330	2.03362	2.71785e-10	1h_vs_0h
gene-RBAM_023350	3.78726	2.96412e-10	1h_vs_0h
gene-RBAM_027700	1.1485	3.15653e-10	1h_vs_0h
gene-RBAM_017600	-1.52366	3.49767e-10	1h_vs_0h
gene-RBAM_035440	4.0157	3.58491e-10	1h_vs_0h
gene-RBAM_012840	2.58495	4.41347e-10	1h_vs_0h
gene-RBAM_002670	-1.69	4.49278e-10	1h_vs_0h
gene-RBAM_024360	2.72042	4.76809e-10	1h_vs_0h
gene-RBAM_007710	4.59262	5.68767e-10	1h_vs_0h
gene-RBAM_030590	1.53286	6.52202e-10	1h_vs_0h
gene-RBAM_028520	2.66706	6.93494e-10	1h_vs_0h
gene-RBAM_033160|budA	2.89461	7.36135e-10	1h_vs_0h
gene-RBAM_012830	2.30148	7.72885e-10	1h_vs_0h
gene-RBAM_014870|rsmD	-2.04881	7.9612e-10	1h_vs_0h
gene-RBAM_034710	-1.05673	9.53387e-10	1h_vs_0h
gene-RBAM_027830	3.5238	9.6001e-10	1h_vs_0h
gene-RBAM_032460|raiA	2.14539	1.12097e-09	1h_vs_0h
gene-RBAM_012810	2.63358	1.22071e-09	1h_vs_0h
gene-RBAM_008660	3.68686	1.22274e-09	1h_vs_0h
gene-RBAM_012870	3.22911	1.25456e-09	1h_vs_0h
gene-RBAM_012780	2.23857	1.40032e-09	1h_vs_0h
gene-RBAM_38905	3.77166	1.41361e-09	1h_vs_0h
gene-RBAM_024760|secDF	-1.04148	1.52888e-09	1h_vs_0h
gene-RBAM_013980	2.48985	1.52888e-09	1h_vs_0h
gene-RBAM_020530	-2.12058	1.68321e-09	1h_vs_0h
gene-RBAM_015100	-1.49061	1.7466e-09	1h_vs_0h
gene-RBAM_035510	2.07513	1.92832e-09	1h_vs_0h
gene-RBAM_033170|alsS	2.90626	2.07872e-09	1h_vs_0h
gene-RBAM_012850	2.70643	2.07872e-09	1h_vs_0h
gene-RBAM_000610	3.40278	2.11767e-09	1h_vs_0h
gene-RBAM_015920|sucC	-1.55039	2.18851e-09	1h_vs_0h
gene-RBAM_030270	2.75203	2.31433e-09	1h_vs_0h
gene-RBAM_038140|yidC	-1.00591	2.46674e-09	1h_vs_0h
gene-RBAM_027500	-1.4502	2.79672e-09	1h_vs_0h
gene-RBAM_016340	-1.31303	3.05671e-09	1h_vs_0h
gene-RBAM_003100	3.26435	3.12872e-09	1h_vs_0h
gene-RBAM_003390	3.24646	3.23216e-09	1h_vs_0h
gene-RBAM_024820|tgt	-1.3444	3.37231e-09	1h_vs_0h
gene-RBAM_003400	2.02946	3.54016e-09	1h_vs_0h
gene-RBAM_032250	1.38859	3.91146e-09	1h_vs_0h
gene-RBAM_020520	-2.3103	4.14686e-09	1h_vs_0h
gene-RBAM_028620|dcuS	-1.14814	4.17621e-09	1h_vs_0h
gene-RBAM_036810	3.62105	4.66857e-09	1h_vs_0h
gene-RBAM_019040	-1.71814	5.21709e-09	1h_vs_0h
gene-RBAM_020640	-1.24174	6.04079e-09	1h_vs_0h
gene-RBAM_006830	2.55803	6.10149e-09	1h_vs_0h
gene-RBAM_004430	2.4589	6.46669e-09	1h_vs_0h
gene-RBAM_032340	2.30109	7.63324e-09	1h_vs_0h
gene-RBAM_003420	2.78186	7.63927e-09	1h_vs_0h
gene-RBAM_008220	1.38351	8.33324e-09	1h_vs_0h
gene-RBAM_038120|mnmE	-1.25111	9.28355e-09	1h_vs_0h
gene-RBAM_012990	3.28439	1.03026e-08	1h_vs_0h
gene-RBAM_012800	2.44968	1.03026e-08	1h_vs_0h
gene-RBAM_020600	-1.83055	1.04323e-08	1h_vs_0h
gene-RBAM_012410	1.34705	1.07974e-08	1h_vs_0h
gene-RBAM_032270	1.38785	1.12187e-08	1h_vs_0h
gene-RBAM_012980	3.08919	1.16351e-08	1h_vs_0h
gene-RBAM_013230	-1.13579	1.26984e-08	1h_vs_0h
gene-RBAM_025080|mreB	-2.55392	1.35014e-08	1h_vs_0h
gene-RBAM_009680	-2.0039	1.85131e-08	1h_vs_0h
gene-RBAM_019050	-1.77991	1.90318e-08	1h_vs_0h
gene-RBAM_024350	3.30201	1.90318e-08	1h_vs_0h
gene-RBAM_003020	-1.20538	1.91105e-08	1h_vs_0h
gene-RBAM_027660	2.42361	1.93741e-08	1h_vs_0h
gene-RBAM_034380|cls	2.55965	1.95941e-08	1h_vs_0h
gene-RBAM_015400	2.33716	2.1253e-08	1h_vs_0h
gene-RBAM_013990	3.15777	2.46512e-08	1h_vs_0h
gene-RBAM_001040	-1.72184	2.46512e-08	1h_vs_0h
gene-RBAM_023290	-5.34169	2.4723e-08	1h_vs_0h
gene-RBAM_036450	2.96972	2.4779e-08	1h_vs_0h
gene-RBAM_005960|abc-f	2.22171	2.49465e-08	1h_vs_0h
gene-RBAM_032330	2.59146	2.7343e-08	1h_vs_0h
gene-RBAM_021860	2.32257	3.24231e-08	1h_vs_0h
gene-RBAM_027910	2.03114	3.60713e-08	1h_vs_0h
gene-RBAM_021870	1.32656	3.66627e-08	1h_vs_0h
gene-RBAM_015420|sat	2.97068	4.3473e-08	1h_vs_0h
gene-RBAM_000220	2.26347	4.57559e-08	1h_vs_0h
gene-RBAM_020650	-1.23914	4.66935e-08	1h_vs_0h
gene-RBAM_002840	1.69656	4.66935e-08	1h_vs_0h
gene-RBAM_016750	-1.1149	4.67512e-08	1h_vs_0h
gene-RBAM_013000	3.3738	5.08632e-08	1h_vs_0h
gene-RBAM_027710	3.34375	5.13745e-08	1h_vs_0h
gene-RBAM_023100	3.51547	5.13745e-08	1h_vs_0h
gene-RBAM_030820	2.52762	5.1975e-08	1h_vs_0h
gene-RBAM_022820	2.05755	5.21829e-08	1h_vs_0h
gene-RBAM_032310|uvrB	1.0165	5.24368e-08	1h_vs_0h
gene-RBAM_015020	2.31678	5.75385e-08	1h_vs_0h
gene-RBAM_023080	3.00834	5.93798e-08	1h_vs_0h
gene-RBAM_016240|flhF	-2.45548	6.33349e-08	1h_vs_0h
gene-RBAM_035760	1.94902	6.58028e-08	1h_vs_0h
gene-RBAM_024750	-1.31886	6.65529e-08	1h_vs_0h
gene-RBAM_001130|disA	1.96844	6.76911e-08	1h_vs_0h
gene-RBAM_009530	1.52111	7.47607e-08	1h_vs_0h
gene-RBAM_038040	2.43706	7.55114e-08	1h_vs_0h
gene-RBAM_023280|pstC	-4.3726	8.08423e-08	1h_vs_0h
gene-RBAM_017910|parC	-1.34079	8.54133e-08	1h_vs_0h
gene-RBAM_012820	1.92392	8.54133e-08	1h_vs_0h
gene-RBAM_003560	2.5092	8.54133e-08	1h_vs_0h
gene-RBAM_003090	2.34265	8.98292e-08	1h_vs_0h
gene-RBAM_002300	-1.51087	1.11327e-07	1h_vs_0h
gene-RBAM_028120	1.79648	1.25967e-07	1h_vs_0h
gene-RBAM_015900	-1.67032	1.26986e-07	1h_vs_0h
gene-RBAM_001080	2.75692	1.54039e-07	1h_vs_0h
gene-RBAM_39020	1.91668	1.64113e-07	1h_vs_0h
gene-RBAM_019230	-1.16655	1.65028e-07	1h_vs_0h
gene-RBAM_015600|pknB	-1.68273	1.70329e-07	1h_vs_0h
gene-RBAM_023060	3.09962	1.73864e-07	1h_vs_0h
gene-RBAM_006230	2.63255	1.81837e-07	1h_vs_0h
gene-RBAM_023270|pstA	-4.35534	1.81837e-07	1h_vs_0h
gene-RBAM_016540	-2.11314	2.10389e-07	1h_vs_0h
gene-RBAM_035780|celB	1.99478	2.14364e-07	1h_vs_0h
gene-RBAM_022850	-1.39651	2.17825e-07	1h_vs_0h
gene-RBAM_39005	1.82646	2.17872e-07	1h_vs_0h
gene-RBAM_021700|aspA	-1.24427	2.24644e-07	1h_vs_0h
gene-RBAM_030840	2.51072	2.27653e-07	1h_vs_0h
gene-RBAM_007000	-1.52501	2.27918e-07	1h_vs_0h
gene-RBAM_015080|murG	-1.67151	2.27918e-07	1h_vs_0h
gene-RBAM_000450|rsmI	-1.01902	2.63788e-07	1h_vs_0h
gene-RBAM_004820	-1.36776	2.63788e-07	1h_vs_0h
gene-RBAM_012240	1.90143	2.71969e-07	1h_vs_0h
gene-RBAM_006820	2.66237	2.981e-07	1h_vs_0h
gene-RBAM_007380	-1.40436	2.98901e-07	1h_vs_0h
gene-RBAM_025040|minD	-1.46451	3.37355e-07	1h_vs_0h
gene-RBAM_021880	1.37242	3.39973e-07	1h_vs_0h
gene-RBAM_000130	-1.97749	3.54646e-07	1h_vs_0h
gene-RBAM_002820	-1.32001	4.05585e-07	1h_vs_0h
gene-RBAM_005410	2.14122	4.22654e-07	1h_vs_0h
gene-RBAM_015010|ftsL	1.89335	4.32836e-07	1h_vs_0h
gene-RBAM_030910	2.09175	4.81186e-07	1h_vs_0h
gene-RBAM_017410	1.90775	4.97006e-07	1h_vs_0h
gene-RBAM_032260	1.54411	5.16689e-07	1h_vs_0h
gene-RBAM_009690	-1.56065	5.19083e-07	1h_vs_0h
gene-RBAM_000030|yaaA	-1.02265	5.57631e-07	1h_vs_0h
gene-RBAM_028350	1.06558	5.59836e-07	1h_vs_0h
gene-RBAM_032350	2.06264	5.59864e-07	1h_vs_0h
gene-RBAM_025100	-2.26694	5.8207e-07	1h_vs_0h
gene-RBAM_020900|hepT	-1.83259	6.02563e-07	1h_vs_0h
gene-RBAM_029400	-1.18071	6.91695e-07	1h_vs_0h
gene-RBAM_012930	2.47166	7.12644e-07	1h_vs_0h
gene-RBAM_009750	-1.29532	7.27789e-07	1h_vs_0h
gene-RBAM_016940	-1.44896	7.83467e-07	1h_vs_0h
gene-RBAM_015430|cysC	2.70533	8.10192e-07	1h_vs_0h
gene-RBAM_036440	2.84438	8.38853e-07	1h_vs_0h
gene-RBAM_009290	2.28057	8.67242e-07	1h_vs_0h
gene-RBAM_021710	-1.21624	9.98871e-07	1h_vs_0h
gene-RBAM_002690|purT	-1.25158	1.02803e-06	1h_vs_0h
gene-RBAM_019240	-1.58845	1.03194e-06	1h_vs_0h
gene-RBAM_025070|mreC	-2.22851	1.11636e-06	1h_vs_0h
gene-RBAM_016250	-2.34119	1.12872e-06	1h_vs_0h
gene-RBAM_017200	-1.16586	1.16786e-06	1h_vs_0h
gene-RBAM_004690	2.2992	1.16786e-06	1h_vs_0h
gene-RBAM_028840	-1.72886	1.17139e-06	1h_vs_0h
gene-RBAM_034810	3.29128	1.17315e-06	1h_vs_0h
gene-RBAM_011490	1.96671	1.31925e-06	1h_vs_0h
gene-RBAM_013570	-1.45519	1.31925e-06	1h_vs_0h
gene-RBAM_023320	-1.39331	1.52947e-06	1h_vs_0h
gene-RBAM_004760	1.71289	1.54432e-06	1h_vs_0h
gene-RBAM_026870|aroF	1.06993	1.54817e-06	1h_vs_0h
gene-RBAM_027690|yidD	1.02236	1.56009e-06	1h_vs_0h
gene-RBAM_035810	3.15096	1.5755e-06	1h_vs_0h
gene-RBAM_034350|uvsE	1.59887	1.64211e-06	1h_vs_0h
gene-RBAM_035790	1.94268	1.64944e-06	1h_vs_0h
gene-RBAM_016880|mutS	-1.28678	1.64944e-06	1h_vs_0h
gene-RBAM_39090	3.25383	1.70381e-06	1h_vs_0h
gene-RBAM_023870	1.67061	1.70501e-06	1h_vs_0h
gene-RBAM_037630	-1.64455	1.70835e-06	1h_vs_0h
gene-RBAM_016760|pgsA	-1.29368	1.74083e-06	1h_vs_0h
gene-RBAM_020080	1.33132	1.7421e-06	1h_vs_0h
gene-RBAM_016360	-1.19512	1.76026e-06	1h_vs_0h
gene-RBAM_032990	1.45494	1.78823e-06	1h_vs_0h
gene-RBAM_012790	2.229	1.80721e-06	1h_vs_0h
gene-RBAM_015960|trmFO	-1.16694	1.83973e-06	1h_vs_0h
gene-RBAM_038150|rnpA	-1.59939	1.93068e-06	1h_vs_0h
gene-RBAM_009560	2.18296	1.99885e-06	1h_vs_0h
gene-RBAM_030860	1.98942	1.99885e-06	1h_vs_0h
gene-RBAM_013520|queF	-1.82591	2.06926e-06	1h_vs_0h
gene-RBAM_009310	2.02287	2.10335e-06	1h_vs_0h
gene-RBAM_003430	2.29977	2.22053e-06	1h_vs_0h
gene-RBAM_020590	-1.86024	2.28285e-06	1h_vs_0h
gene-RBAM_025090	-2.09741	2.43928e-06	1h_vs_0h
gene-RBAM_009650	3.7131	2.44801e-06	1h_vs_0h
gene-RBAM_000620	2.1407	2.52854e-06	1h_vs_0h
gene-RBAM_000020|dnaN	-1.56713	2.84097e-06	1h_vs_0h
gene-RBAM_024420|greA	-1.24417	2.87067e-06	1h_vs_0h
gene-RBAM_016120|flgG	-2.64445	3.06383e-06	1h_vs_0h
gene-RBAM_025120	-1.85819	3.12973e-06	1h_vs_0h
gene-RBAM_036480|deoC	-1.25947	3.26742e-06	1h_vs_0h
gene-RBAM_025710|pheS	-1.55768	3.318e-06	1h_vs_0h
gene-RBAM_029610|ugpC	1.30461	3.74257e-06	1h_vs_0h
gene-RBAM_017930	2.67733	3.81057e-06	1h_vs_0h
gene-RBAM_022810	2.02236	3.92097e-06	1h_vs_0h
gene-RBAM_030330	2.06531	4.03662e-06	1h_vs_0h
gene-RBAM_023260	-4.17814	4.13653e-06	1h_vs_0h
gene-RBAM_025290	-1.677	4.40372e-06	1h_vs_0h
gene-RBAM_015090	-1.73896	4.50385e-06	1h_vs_0h
gene-RBAM_031030	-2.66165	4.71832e-06	1h_vs_0h
gene-RBAM_015910	-2.52868	4.96646e-06	1h_vs_0h
gene-RBAM_011070	2.38176	5.19246e-06	1h_vs_0h
gene-RBAM_009910	2.08392	5.37608e-06	1h_vs_0h
gene-RBAM_010500	1.64402	5.94338e-06	1h_vs_0h
gene-RBAM_003180	1.13434	6.0219e-06	1h_vs_0h
gene-RBAM_021110|gudB	-1.15173	6.03005e-06	1h_vs_0h
gene-RBAM_006380|rimI	-1.16682	6.08376e-06	1h_vs_0h
gene-RBAM_38550	1.80753	6.15432e-06	1h_vs_0h
gene-RBAM_024140	-1.0055	6.5543e-06	1h_vs_0h
gene-RBAM_010080	2.23246	6.5688e-06	1h_vs_0h
gene-RBAM_015070|spoVE	-1.26256	7.22592e-06	1h_vs_0h
gene-RBAM_032420	-2.65262	7.39313e-06	1h_vs_0h
gene-RBAM_011970	-1.03036	7.7713e-06	1h_vs_0h
gene-RBAM_004750	1.02143	7.79324e-06	1h_vs_0h
gene-RBAM_033300	1.11296	7.95093e-06	1h_vs_0h
gene-RBAM_019740	2.11592	8.08927e-06	1h_vs_0h
gene-RBAM_011500|spx	1.91555	8.2338e-06	1h_vs_0h
gene-RBAM_024510|alaS	-1.41041	8.38095e-06	1h_vs_0h
gene-RBAM_006140	1.96001	8.4229e-06	1h_vs_0h
gene-RBAM_037690	1.41108	8.76191e-06	1h_vs_0h
gene-RBAM_035500	1.84978	8.79903e-06	1h_vs_0h
gene-RBAM_016020|flgC	-2.02794	8.8924e-06	1h_vs_0h
gene-RBAM_016260	-1.88045	9.46031e-06	1h_vs_0h
gene-RBAM_006370|tsaB	-1.28548	9.91164e-06	1h_vs_0h
gene-RBAM_032760	-4.09791	1.08131e-05	1h_vs_0h
gene-RBAM_010400	2.38924	1.08339e-05	1h_vs_0h
gene-RBAM_033570|fabZ	-1.73105	1.18403e-05	1h_vs_0h
gene-RBAM_032190	-1.17824	1.18877e-05	1h_vs_0h
gene-RBAM_011090	1.97086	1.19432e-05	1h_vs_0h
gene-RBAM_027560|asnB	-1.3766	1.25027e-05	1h_vs_0h
gene-RBAM_012770	1.57073	1.26463e-05	1h_vs_0h
gene-RBAM_032280	1.19655	1.26862e-05	1h_vs_0h
gene-RBAM_011600	-1.43625	1.28435e-05	1h_vs_0h
gene-RBAM_030830	2.4158	1.32631e-05	1h_vs_0h
gene-RBAM_025050|minC	-1.34371	1.3996e-05	1h_vs_0h
gene-RBAM_020490|nth	-1.05306	1.47787e-05	1h_vs_0h
gene-RBAM_017240	-1.41534	1.50055e-05	1h_vs_0h
gene-RBAM_009630	-1.24187	1.50578e-05	1h_vs_0h
gene-RBAM_035450|galT	1.05477	1.52134e-05	1h_vs_0h
gene-RBAM_024470|mltG	1.2122	1.56815e-05	1h_vs_0h
gene-RBAM_009300	1.98109	1.66371e-05	1h_vs_0h
gene-RBAM_013440|motB	-1.6905	1.68994e-05	1h_vs_0h
gene-RBAM_021450	-1.21252	1.78162e-05	1h_vs_0h
gene-RBAM_016300	-1.8352	1.78162e-05	1h_vs_0h
gene-RBAM_003360|nadE	1.54919	1.9005e-05	1h_vs_0h
gene-RBAM_000190	-1.27987	1.94316e-05	1h_vs_0h
gene-RBAM_016770	-1.13019	1.9494e-05	1h_vs_0h
gene-RBAM_005690	1.6487	1.96426e-05	1h_vs_0h
gene-RBAM_015890	-1.47687	1.97177e-05	1h_vs_0h
gene-RBAM_010640	1.76823	2.04703e-05	1h_vs_0h
gene-RBAM_016350	-1.06303	2.04703e-05	1h_vs_0h
gene-RBAM_030670|cadA	1.49969	2.05384e-05	1h_vs_0h
gene-RBAM_005280	1.62067	2.07262e-05	1h_vs_0h
gene-RBAM_029600	2.51136	2.17312e-05	1h_vs_0h
gene-RBAM_023250	-3.71065	2.1792e-05	1h_vs_0h
gene-RBAM_036110	1.002	2.23578e-05	1h_vs_0h
gene-RBAM_019760	2.14291	2.32211e-05	1h_vs_0h
gene-RBAM_032180	-1.22374	2.35751e-05	1h_vs_0h
gene-RBAM_020360	-1.19815	2.37743e-05	1h_vs_0h
gene-RBAM_020910|menG	-1.57991	2.38732e-05	1h_vs_0h
gene-RBAM_013680|ptsP	-1.13901	2.42158e-05	1h_vs_0h
gene-RBAM_009370	-1.57632	2.4526e-05	1h_vs_0h
gene-RBAM_020930|mtrB	-1.01387	2.58635e-05	1h_vs_0h
gene-RBAM_015880|ylqF	-1.11621	2.60097e-05	1h_vs_0h
gene-RBAM_036060	-1.61619	2.62091e-05	1h_vs_0h
gene-RBAM_010140	-1.83278	2.70326e-05	1h_vs_0h
gene-RBAM_037600	1.09662	2.70326e-05	1h_vs_0h
gene-RBAM_003170	1.00287	2.73521e-05	1h_vs_0h
gene-RBAM_028610	-1.29061	2.74673e-05	1h_vs_0h
gene-RBAM_021470	-1.53995	2.79297e-05	1h_vs_0h
gene-RBAM_020550|dinG	-1.19554	2.84083e-05	1h_vs_0h
gene-RBAM_002290	-1.04598	2.87981e-05	1h_vs_0h
gene-RBAM_024010	1.338	2.9651e-05	1h_vs_0h
gene-RBAM_014880|coaD	-2.01178	3.03136e-05	1h_vs_0h
gene-RBAM_38365	-1.54519	3.06909e-05	1h_vs_0h
gene-RBAM_019250|rarD	-1.32945	3.09687e-05	1h_vs_0h
gene-RBAM_007040	1.54653	3.09687e-05	1h_vs_0h
gene-RBAM_007070|gatC	-1.16777	3.17252e-05	1h_vs_0h
gene-RBAM_018620|gltB	1.80275	3.29535e-05	1h_vs_0h
gene-RBAM_023090	2.13443	3.34197e-05	1h_vs_0h
gene-RBAM_007720	1.77651	3.35348e-05	1h_vs_0h
gene-RBAM_025880	-1.48238	3.60288e-05	1h_vs_0h
gene-RBAM_018710	-1.71353	3.61801e-05	1h_vs_0h
gene-RBAM_027260	2.79254	3.61801e-05	1h_vs_0h
gene-RBAM_033840	3.78151	3.66519e-05	1h_vs_0h
gene-RBAM_019750	2.09707	3.66688e-05	1h_vs_0h
gene-RBAM_034200	1.98538	3.90903e-05	1h_vs_0h
gene-RBAM_003570	1.5838	3.97142e-05	1h_vs_0h
gene-RBAM_035640	-1.37648	4.12476e-05	1h_vs_0h
gene-RBAM_032700	-4.23159	4.25252e-05	1h_vs_0h
gene-RBAM_032430	-1.16433	4.40801e-05	1h_vs_0h
gene-RBAM_005010	1.27603	4.45151e-05	1h_vs_0h
gene-RBAM_012910	-1.18573	4.50222e-05	1h_vs_0h
gene-RBAM_034050	-1.05599	4.60658e-05	1h_vs_0h
gene-RBAM_020410	-2.42425	4.6409e-05	1h_vs_0h
gene-RBAM_034960	2.25616	4.74267e-05	1h_vs_0h
gene-RBAM_032720	-4.11775	4.83601e-05	1h_vs_0h
gene-RBAM_037280	2.05527	4.90093e-05	1h_vs_0h
gene-RBAM_036150	1.96009	5.00458e-05	1h_vs_0h
gene-RBAM_016060|fliH	-2.09692	5.03438e-05	1h_vs_0h
gene-RBAM_034750	1.0052	5.13366e-05	1h_vs_0h
gene-RBAM_035490|sinI	1.60572	5.14423e-05	1h_vs_0h
gene-RBAM_011020	1.27604	5.28316e-05	1h_vs_0h
gene-RBAM_036430	2.56597	5.49633e-05	1h_vs_0h
gene-RBAM_013510|queE	-1.55389	5.65282e-05	1h_vs_0h
gene-RBAM_019730	1.77473	5.74736e-05	1h_vs_0h
gene-RBAM_000920|lysS	-1.11219	5.74776e-05	1h_vs_0h
gene-RBAM_015380|pyrF	2.79918	5.76797e-05	1h_vs_0h
gene-RBAM_017230|hflX	-1.16316	6.07566e-05	1h_vs_0h
gene-RBAM_001280	-1.01019	6.08775e-05	1h_vs_0h
gene-RBAM_001000	-1.4026	6.08775e-05	1h_vs_0h
gene-RBAM_013150|fbpA	2.96017	6.39094e-05	1h_vs_0h
gene-RBAM_014860	-1.15986	6.42808e-05	1h_vs_0h
gene-RBAM_028550	1.24509	6.5988e-05	1h_vs_0h
gene-RBAM_016720	-1.18048	6.67286e-05	1h_vs_0h
gene-RBAM_003550	-2.42067	6.79164e-05	1h_vs_0h
gene-RBAM_012230	2.29146	6.87944e-05	1h_vs_0h
gene-RBAM_036730	1.83008	7.06627e-05	1h_vs_0h
gene-RBAM_005700	1.75836	7.13731e-05	1h_vs_0h
gene-RBAM_012160	1.78879	7.44867e-05	1h_vs_0h
gene-RBAM_012690	-1.23607	7.56429e-05	1h_vs_0h
gene-RBAM_013670	-1.07255	7.64532e-05	1h_vs_0h
gene-RBAM_032910|manA	1.29414	8.2345e-05	1h_vs_0h
gene-RBAM_016550	-1.90647	8.7909e-05	1h_vs_0h
gene-RBAM_034220	-1.39464	8.85812e-05	1h_vs_0h
gene-RBAM_034970	1.63862	9.42951e-05	1h_vs_0h
gene-RBAM_026590|rpsD	-1.2154	9.54061e-05	1h_vs_0h
gene-RBAM_024870	-3.04292	9.70729e-05	1h_vs_0h
gene-RBAM_034340|cls	1.7262	9.89438e-05	1h_vs_0h
gene-RBAM_005720	1.78315	9.92926e-05	1h_vs_0h
gene-RBAM_003750	-1.08429	9.93964e-05	1h_vs_0h
gene-RBAM_030810	1.94989	0.000100295	1h_vs_0h
gene-RBAM_033290	1.30184	0.000107175	1h_vs_0h
gene-RBAM_012900	-1.46088	0.000107275	1h_vs_0h
gene-RBAM_018610|gltD	1.7783	0.000112319	1h_vs_0h
gene-RBAM_022890|gcvT	-2.30842	0.000113396	1h_vs_0h
gene-RBAM_022880	-2.55751	0.000117391	1h_vs_0h
gene-RBAM_034760	1.64185	0.000117812	1h_vs_0h
gene-RBAM_017510	1.3343	0.000120236	1h_vs_0h
gene-RBAM_011100	1.70322	0.000123902	1h_vs_0h
gene-RBAM_030650	-1.97062	0.000126486	1h_vs_0h
gene-RBAM_016950	-1.06862	0.000126584	1h_vs_0h
gene-RBAM_016130	-2.4375	0.000126935	1h_vs_0h
gene-RBAM_004110|nfsA	1.23579	0.000128202	1h_vs_0h
gene-RBAM_001140	1.34134	0.000129763	1h_vs_0h
gene-RBAM_009740	-1.35839	0.000131407	1h_vs_0h
gene-RBAM_025260|lon	1.02238	0.000137213	1h_vs_0h
gene-RBAM_032740	-4.00671	0.000137267	1h_vs_0h
gene-RBAM_000140|pdxS	-1.25966	0.000137384	1h_vs_0h
gene-RBAM_005680	1.60731	0.00013932	1h_vs_0h
gene-RBAM_015440|cobA	1.60465	0.000139934	1h_vs_0h
gene-RBAM_009730	-1.2641	0.000145568	1h_vs_0h
gene-RBAM_004740	1.09257	0.000147764	1h_vs_0h
gene-RBAM_004420	1.7672	0.000147981	1h_vs_0h
gene-RBAM_008160	1.6124	0.000151961	1h_vs_0h
gene-RBAM_022130	-1.99199	0.000153099	1h_vs_0h
gene-RBAM_008560	1.218	0.000154056	1h_vs_0h
gene-RBAM_008050	1.08446	0.0001545	1h_vs_0h
gene-RBAM_015260|ileS	-1.54786	0.000155037	1h_vs_0h
gene-RBAM_032490|fliS	-1.74027	0.000155375	1h_vs_0h
gene-RBAM_004120	1.18785	0.000157274	1h_vs_0h
gene-RBAM_016930|fabD	-1.17166	0.000157892	1h_vs_0h
gene-RBAM_032920	1.8637	0.000159226	1h_vs_0h
gene-RBAM_016280	-1.7595	0.000159226	1h_vs_0h
gene-RBAM_025060|mreD	-2.05847	0.000160193	1h_vs_0h
gene-RBAM_016050|fliG	-2.06369	0.000163555	1h_vs_0h
gene-RBAM_005760	-1.24668	0.000166853	1h_vs_0h
gene-RBAM_007700	1.33271	0.000170749	1h_vs_0h
gene-RBAM_024380	1.82648	0.000181308	1h_vs_0h
gene-RBAM_015350|carB	3.11799	0.000181308	1h_vs_0h
gene-RBAM_009520	1.2151	0.000185072	1h_vs_0h
gene-RBAM_002810	-1.17411	0.000185072	1h_vs_0h
gene-RBAM_001300	-1.34967	0.000185321	1h_vs_0h
gene-RBAM_016230|flhA	-2.1035	0.000191647	1h_vs_0h
gene-RBAM_032750	-3.48652	0.000192533	1h_vs_0h
gene-RBAM_035840	-1.08638	0.00019447	1h_vs_0h
gene-RBAM_035380	2.86846	0.000200113	1h_vs_0h
gene-RBAM_025980	-1.25672	0.000202477	1h_vs_0h
gene-RBAM_016290	-1.74103	0.000202784	1h_vs_0h
gene-RBAM_003190	1.34666	0.000205832	1h_vs_0h
gene-RBAM_034770	1.35318	0.000206567	1h_vs_0h
gene-RBAM_008090	1.53115	0.000210207	1h_vs_0h
gene-RBAM_012680	1.03016	0.000211266	1h_vs_0h
gene-RBAM_031050	-2.052	0.000214336	1h_vs_0h
gene-RBAM_011870	1.24276	0.000219467	1h_vs_0h
gene-RBAM_001010	-1.45913	0.000219467	1h_vs_0h
gene-RBAM_011590	-1.96411	0.000229315	1h_vs_0h
gene-RBAM_38640	1.49462	0.000230842	1h_vs_0h
gene-RBAM_006040	-1.59306	0.000234549	1h_vs_0h
gene-RBAM_022940	3.32252	0.000235133	1h_vs_0h
gene-RBAM_018890	-1.05812	0.000235137	1h_vs_0h
gene-RBAM_037270	2.04378	0.000244215	1h_vs_0h
gene-RBAM_034790	2.20515	0.000248284	1h_vs_0h
gene-RBAM_028940|essB	-1.84363	0.000262832	1h_vs_0h
gene-RBAM_016380	-1.01613	0.000262832	1h_vs_0h
gene-RBAM_032710	-4.08721	0.000263372	1h_vs_0h
gene-RBAM_011520|mecA	1.5571	0.000268374	1h_vs_0h
gene-RBAM_017500	1.01082	0.000268553	1h_vs_0h
gene-RBAM_003200	1.41202	0.0002724	1h_vs_0h
gene-RBAM_026790	-1.12109	0.000275004	1h_vs_0h
gene-RBAM_008280	-1.19789	0.000276386	1h_vs_0h
gene-RBAM_38815	-1.4998	0.000276391	1h_vs_0h
gene-RBAM_036420|hutU	2.24272	0.000276391	1h_vs_0h
gene-RBAM_020480	-1.07468	0.000278252	1h_vs_0h
gene-RBAM_032730	-3.80023	0.000288695	1h_vs_0h
gene-RBAM_000150|pdxT	-1.40026	0.000296184	1h_vs_0h
gene-RBAM_38525	2.31975	0.00030011	1h_vs_0h
gene-RBAM_015930|sucD	-1.28503	0.000301439	1h_vs_0h
gene-RBAM_000630	1.36835	0.000306712	1h_vs_0h
gene-RBAM_034190|racA	1.0033	0.000306933	1h_vs_0h
gene-RBAM_038110|mnmG	-1.0603	0.000310634	1h_vs_0h
gene-RBAM_028830	-2.30743	0.000313524	1h_vs_0h
gene-RBAM_022870	-2.25118	0.000317194	1h_vs_0h
gene-RBAM_010600	1.06349	0.000317194	1h_vs_0h
gene-RBAM_032470	-1.44555	0.000326735	1h_vs_0h
gene-RBAM_031820	1.01616	0.000328009	1h_vs_0h
gene-RBAM_020820|trpC	2.57219	0.000329016	1h_vs_0h
gene-RBAM_016970	-1.00052	0.000333182	1h_vs_0h
gene-RBAM_030510|modB	1.16255	0.000335818	1h_vs_0h
gene-RBAM_024670	-1.36095	0.000345686	1h_vs_0h
gene-RBAM_012490	1.05207	0.000349584	1h_vs_0h
gene-RBAM_015340|carA	3.08233	0.000349584	1h_vs_0h
gene-RBAM_024540	2.44852	0.000356877	1h_vs_0h
gene-RBAM_032690	-3.50008	0.000363155	1h_vs_0h
gene-RBAM_020810	2.43647	0.000382641	1h_vs_0h
gene-RBAM_021130	-1.21234	0.000382641	1h_vs_0h
gene-RBAM_028980|ald	-3.16305	0.000388925	1h_vs_0h
gene-RBAM_027920	1.34893	0.000390489	1h_vs_0h
gene-RBAM_003910	2.8765	0.000394395	1h_vs_0h
gene-RBAM_004670	2.07772	0.000411721	1h_vs_0h
gene-RBAM_005710|thiD	1.70125	0.000417557	1h_vs_0h
gene-RBAM_035820	-1.00115	0.000435977	1h_vs_0h
gene-RBAM_007590	-2.24557	0.000450422	1h_vs_0h
gene-RBAM_033810|ureC	1.51425	0.000451779	1h_vs_0h
gene-RBAM_037300	1.93947	0.000457396	1h_vs_0h
gene-RBAM_035460	1.18891	0.000470159	1h_vs_0h
gene-RBAM_008350	1.17004	0.000474396	1h_vs_0h
gene-RBAM_020800|trpB	2.38777	0.000486784	1h_vs_0h
gene-RBAM_029510	1.10323	0.000495873	1h_vs_0h
gene-RBAM_015330	3.01788	0.000502867	1h_vs_0h
gene-RBAM_022950	2.27308	0.000514038	1h_vs_0h
gene-RBAM_027280	-1.19009	0.000533688	1h_vs_0h
gene-RBAM_036770|iolB	1.68812	0.000537435	1h_vs_0h
gene-RBAM_012400	1.08117	0.000543619	1h_vs_0h
gene-RBAM_013450|motA	-2.07657	0.000548145	1h_vs_0h
gene-RBAM_004910	-1.14104	0.000549294	1h_vs_0h
gene-RBAM_010130	-1.61853	0.000561306	1h_vs_0h
gene-RBAM_004830	-1.29621	0.000561306	1h_vs_0h
gene-RBAM_007350	1.33273	0.000568742	1h_vs_0h
gene-RBAM_009180	-1.3759	0.000568742	1h_vs_0h
gene-RBAM_036710	1.84853	0.000573248	1h_vs_0h
gene-RBAM_036780	1.29212	0.000573826	1h_vs_0h
gene-RBAM_021250	-2.09512	0.000574705	1h_vs_0h
gene-RBAM_002660	-1.20316	0.00057991	1h_vs_0h
gene-RBAM_000120|guaB	-1.69291	0.000581624	1h_vs_0h
gene-RBAM_021260|resD	-1.93377	0.000596934	1h_vs_0h
gene-RBAM_030850	2.32654	0.000601749	1h_vs_0h
gene-RBAM_011580	-1.7171	0.000601749	1h_vs_0h
gene-RBAM_036700|iolI	1.72632	0.000602945	1h_vs_0h
gene-RBAM_016010|flgB	-1.68132	0.000603496	1h_vs_0h
gene-RBAM_037290	1.79636	0.000608976	1h_vs_0h
gene-RBAM_010920	-1.27045	0.000610742	1h_vs_0h
gene-RBAM_004850	1.21097	0.00061572	1h_vs_0h
gene-RBAM_026400	-1.35082	0.000638776	1h_vs_0h
gene-RBAM_028490|yugI	-1.04046	0.00064696	1h_vs_0h
gene-RBAM_008510	1.22132	0.00065173	1h_vs_0h
gene-RBAM_036750|iolD	1.7241	0.000653187	1h_vs_0h
gene-RBAM_000010|dnaA	-1.24098	0.000660823	1h_vs_0h
gene-RBAM_015060	-1.08384	0.0006643	1h_vs_0h
gene-RBAM_012130|galT	1.86893	0.000676963	1h_vs_0h
gene-RBAM_033700|ftsW	-2.50137	0.000690508	1h_vs_0h
gene-RBAM_004660	1.51077	0.000690508	1h_vs_0h
gene-RBAM_006010|fabF	-1.41836	0.000699592	1h_vs_0h
gene-RBAM_030600|cysI	-2.51242	0.000728887	1h_vs_0h
gene-RBAM_009390	-1.23768	0.000740972	1h_vs_0h
gene-RBAM_036250	-1.25573	0.000743404	1h_vs_0h
gene-RBAM_014630|typA	-1.29284	0.000760979	1h_vs_0h
gene-RBAM_030570	-1.27784	0.000760979	1h_vs_0h
gene-RBAM_016080|fliJ	-2.16993	0.000770785	1h_vs_0h
gene-RBAM_023650|yqfD	1.43222	0.000780778	1h_vs_0h
gene-RBAM_024830|queA	-1.00229	0.000790557	1h_vs_0h
gene-RBAM_016680	-1.00883	0.000792466	1h_vs_0h
gene-RBAM_018490	-1.23106	0.000820819	1h_vs_0h
gene-RBAM_015310	2.07311	0.000824822	1h_vs_0h
gene-RBAM_012120	2.02165	0.000824822	1h_vs_0h
gene-RBAM_000160|serS	-1.07805	0.000832103	1h_vs_0h
gene-RBAM_031330	-1.07789	0.000837944	1h_vs_0h
gene-RBAM_016090	-2.17834	0.000837946	1h_vs_0h
gene-RBAM_034370	1.32557	0.000861172	1h_vs_0h
gene-RBAM_005600	1.29529	0.000882199	1h_vs_0h
gene-RBAM_037170	1.29465	0.000887052	1h_vs_0h
gene-RBAM_015000|rsmH	1.01196	0.000920323	1h_vs_0h
gene-RBAM_034160|prmC	-1.07255	0.000925837	1h_vs_0h
gene-RBAM_016100	-1.98329	0.000947355	1h_vs_0h
gene-RBAM_001290	-1.34153	0.00096242	1h_vs_0h
gene-RBAM_023230	1.01812	0.00097302	1h_vs_0h
gene-RBAM_016270	-1.2043	0.0010264	1h_vs_0h
gene-RBAM_022470	-3.84861	0.00102864	1h_vs_0h
gene-RBAM_036720	1.66341	0.00106283	1h_vs_0h
gene-RBAM_031040	-2.11736	0.00106921	1h_vs_0h
gene-RBAM_036760|iolC	1.6535	0.00107505	1h_vs_0h
gene-RBAM_035220	-1.32704	0.00112101	1h_vs_0h
gene-RBAM_035770	1.68073	0.00112122	1h_vs_0h
gene-RBAM_003610	-1.19988	0.00112266	1h_vs_0h
gene-RBAM_006570	-1.32099	0.00113975	1h_vs_0h
gene-RBAM_036690	1.56108	0.00115081	1h_vs_0h
gene-RBAM_018790	1.6194	0.00115951	1h_vs_0h
gene-RBAM_032480|fliT	-1.64748	0.00117516	1h_vs_0h
gene-RBAM_014520	2.17273	0.00117871	1h_vs_0h
gene-RBAM_014120	-1.19294	0.00120442	1h_vs_0h
gene-RBAM_012140|galE	1.73911	0.00120551	1h_vs_0h
gene-RBAM_030610	-2.3766	0.00120894	1h_vs_0h
gene-RBAM_013590	-1.31012	0.00124027	1h_vs_0h
gene-RBAM_032500	-1.97118	0.00128546	1h_vs_0h
gene-RBAM_009640|nsrR	1.29619	0.00130285	1h_vs_0h
gene-RBAM_024930	-1.37407	0.00130285	1h_vs_0h
gene-RBAM_016040|fliF	-1.94992	0.00130614	1h_vs_0h
gene-RBAM_030160|fumC	-1.18362	0.00139769	1h_vs_0h
gene-RBAM_013950|dapD	-1.35621	0.00140203	1h_vs_0h
gene-RBAM_016530|pnp	-1.10128	0.00140203	1h_vs_0h
gene-RBAM_024110	-1.18506	0.00141084	1h_vs_0h
gene-RBAM_018630	1.24531	0.00145181	1h_vs_0h
gene-RBAM_001380|tuf	-1.00266	0.0014689	1h_vs_0h
gene-RBAM_015590	-1.03196	0.00149972	1h_vs_0h
gene-RBAM_038100|rsmG	-1.00482	0.00154912	1h_vs_0h
gene-RBAM_015390	2.21869	0.00155037	1h_vs_0h
gene-RBAM_003240	-1.10797	0.00155694	1h_vs_0h
gene-RBAM_000840|cysK	1.25618	0.00157072	1h_vs_0h
gene-RBAM_002730	-1.42513	0.00157395	1h_vs_0h
gene-RBAM_034780	1.67177	0.00162783	1h_vs_0h
gene-RBAM_021290|resA	-1.60362	0.00163506	1h_vs_0h
gene-RBAM_000770	1.97338	0.00163881	1h_vs_0h
gene-RBAM_030890|smpB	1.07188	0.00167866	1h_vs_0h
gene-RBAM_028020	1.34883	0.00168187	1h_vs_0h
gene-RBAM_016110|flgD	-1.64464	0.00168954	1h_vs_0h
gene-RBAM_012390	1.32274	0.00171912	1h_vs_0h
gene-RBAM_036410|hutH	1.87832	0.00173531	1h_vs_0h
gene-RBAM_033440	-1.46116	0.00174243	1h_vs_0h
gene-RBAM_009270	1.90531	0.00174243	1h_vs_0h
gene-RBAM_031840	1.9033	0.00176116	1h_vs_0h
gene-RBAM_018190|fabD	2.72449	0.00181386	1h_vs_0h
gene-RBAM_035400|qoxD	-2.20339	0.00184874	1h_vs_0h
gene-RBAM_003230	-1.16041	0.00190692	1h_vs_0h
gene-RBAM_003930	2.35618	0.00191375	1h_vs_0h
gene-RBAM_005500	1.05194	0.00193776	1h_vs_0h
gene-RBAM_030690|copZ	1.62067	0.00196102	1h_vs_0h
gene-RBAM_003070	-1.08484	0.00199739	1h_vs_0h
gene-RBAM_024370|mtnN	1.0303	0.00202407	1h_vs_0h
gene-RBAM_023990	1.05552	0.00202464	1h_vs_0h
gene-RBAM_024100	-1.31635	0.00204093	1h_vs_0h
gene-RBAM_004520	-1.05921	0.00204968	1h_vs_0h
gene-RBAM_025310|leuD	1.95875	0.0020752	1h_vs_0h
gene-RBAM_016070|fliI	-2.03937	0.0020752	1h_vs_0h
gene-RBAM_013140	2.07447	0.00208384	1h_vs_0h
gene-RBAM_024090	-1.32395	0.0021234	1h_vs_0h
gene-RBAM_013050	3.80577	0.0021234	1h_vs_0h
gene-RBAM_035890|celB	-1.45441	0.00215268	1h_vs_0h
gene-RBAM_029730	1.95761	0.00215725	1h_vs_0h
gene-RBAM_010190|prsA	-1.19136	0.00216946	1h_vs_0h
gene-RBAM_024530	2.32174	0.00217465	1h_vs_0h
gene-RBAM_036470	-1.07308	0.00217465	1h_vs_0h
gene-RBAM_010260|serC	-1.59396	0.00217466	1h_vs_0h
gene-RBAM_021270|ccsB	-1.90375	0.0022172	1h_vs_0h
gene-RBAM_038160	-1.30975	0.00223226	1h_vs_0h
gene-RBAM_031890	-1.11957	0.0022414	1h_vs_0h
gene-RBAM_016920	-1.02667	0.00224447	1h_vs_0h
gene-RBAM_037680	1.10837	0.00226486	1h_vs_0h
gene-RBAM_018180	2.77193	0.00228976	1h_vs_0h
gene-RBAM_027650	2.14528	0.00234679	1h_vs_0h
gene-RBAM_013350	1.05045	0.00238624	1h_vs_0h
gene-RBAM_025870	1.53126	0.00242575	1h_vs_0h
gene-RBAM_033050	1.36549	0.00247068	1h_vs_0h
gene-RBAM_008890	-1.17801	0.00247949	1h_vs_0h
gene-RBAM_009280	1.87211	0.0025067	1h_vs_0h
gene-RBAM_020830|trpD	2.051	0.00254455	1h_vs_0h
gene-RBAM_017350|xylA	1.53428	0.00257422	1h_vs_0h
gene-RBAM_011270	-1.1954	0.00258728	1h_vs_0h
gene-RBAM_030500|modA	1.09732	0.00258782	1h_vs_0h
gene-RBAM_010370|hemY	-1.36723	0.00259017	1h_vs_0h
gene-RBAM_013130	1.88335	0.0025912	1h_vs_0h
gene-RBAM_030410	-1.10672	0.00264138	1h_vs_0h
gene-RBAM_027640|ytkD	1.85947	0.00267006	1h_vs_0h
gene-RBAM_010360|hemH	-1.31331	0.00276407	1h_vs_0h
gene-RBAM_002080	-1.10366	0.00278747	1h_vs_0h
gene-RBAM_005850	1.10302	0.00278747	1h_vs_0h
gene-RBAM_027730	1.82322	0.00278747	1h_vs_0h
gene-RBAM_003900	2.26844	0.00289942	1h_vs_0h
gene-RBAM_021280	-1.8612	0.00291419	1h_vs_0h
gene-RBAM_017610	1.2237	0.00296782	1h_vs_0h
gene-RBAM_033850	1.82315	0.00302438	1h_vs_0h
gene-RBAM_020690	-1.33432	0.00316501	1h_vs_0h
gene-RBAM_036740|iolE	1.59038	0.00319615	1h_vs_0h
gene-RBAM_035530|efeB	-2.03196	0.00321369	1h_vs_0h
gene-RBAM_037180	1.72564	0.00333001	1h_vs_0h
gene-RBAM_013960	-1.04553	0.00334744	1h_vs_0h
gene-RBAM_036140	1.63184	0.00335199	1h_vs_0h
gene-RBAM_006800	-1.89501	0.00344778	1h_vs_0h
gene-RBAM_015450	1.32898	0.00352475	1h_vs_0h
gene-RBAM_020740	1.08778	0.00352694	1h_vs_0h
gene-RBAM_020560|panD	-1.10913	0.00353032	1h_vs_0h
gene-RBAM_011480	1.74438	0.00353032	1h_vs_0h
gene-RBAM_025140	-1.24483	0.00357136	1h_vs_0h
gene-RBAM_028930|essC	-1.68822	0.00357136	1h_vs_0h
gene-RBAM_026390	-1.56243	0.00358273	1h_vs_0h
gene-RBAM_022480	-4.02603	0.00360354	1h_vs_0h
gene-RBAM_004900	-1.05826	0.00364803	1h_vs_0h
gene-RBAM_028990	1.37297	0.00382238	1h_vs_0h
gene-RBAM_034600	1.73044	0.00382238	1h_vs_0h
gene-RBAM_027600	1.18836	0.00382938	1h_vs_0h
gene-RBAM_014130|pfkB	-1.26845	0.00384518	1h_vs_0h
gene-RBAM_001770	1.09376	0.00386592	1h_vs_0h
gene-RBAM_014140	-1.30857	0.00387207	1h_vs_0h
gene-RBAM_036560	-1.76845	0.00391697	1h_vs_0h
gene-RBAM_38565	-1.39316	0.0039828	1h_vs_0h
gene-RBAM_012090	-1.45305	0.00407096	1h_vs_0h
gene-RBAM_025700	-1.15466	0.00407191	1h_vs_0h
gene-RBAM_018170	2.62766	0.00414204	1h_vs_0h
gene-RBAM_033060	1.41253	0.00414204	1h_vs_0h
gene-RBAM_029110	1.16192	0.0042542	1h_vs_0h
gene-RBAM_019350	1.42783	0.00426365	1h_vs_0h
gene-RBAM_024030	1.60284	0.00431897	1h_vs_0h
gene-RBAM_021380|ribT	1.08098	0.00432726	1h_vs_0h
gene-RBAM_017030	-1.68974	0.00452563	1h_vs_0h
gene-RBAM_024860	-2.11193	0.00453229	1h_vs_0h
gene-RBAM_025770	1.63655	0.00457028	1h_vs_0h
gene-RBAM_024000	1.0095	0.00458814	1h_vs_0h
gene-RBAM_012150	1.63267	0.00466083	1h_vs_0h
gene-RBAM_38970	2.75652	0.00467419	1h_vs_0h
gene-RBAM_017360|xylB	1.84295	0.00477431	1h_vs_0h
gene-RBAM_030790	1.3193	0.00477431	1h_vs_0h
gene-RBAM_016890|mutL	-1.1067	0.00480969	1h_vs_0h
gene-RBAM_024560	1.62113	0.00495308	1h_vs_0h
gene-RBAM_021240|sigX	1.18714	0.00499621	1h_vs_0h
gene-RBAM_037420	-1.9835	0.00503215	1h_vs_0h
gene-RBAM_037980|rpsR	-1.72908	0.00509501	1h_vs_0h
gene-RBAM_021200	1.26047	0.0052084	1h_vs_0h
gene-RBAM_003920	2.18188	0.00521213	1h_vs_0h
gene-RBAM_001670|rpsK	-1.0644	0.00533518	1h_vs_0h
gene-RBAM_006390|tsaD	-1.01497	0.00540481	1h_vs_0h
gene-RBAM_024200	1.45744	0.00549592	1h_vs_0h
gene-RBAM_003050	-1.18614	0.00553038	1h_vs_0h
gene-RBAM_036260	-1.01212	0.00554315	1h_vs_0h
gene-RBAM_020840	1.5097	0.00556369	1h_vs_0h
gene-RBAM_034990	-2.46636	0.00566739	1h_vs_0h
gene-RBAM_022830	1.0317	0.0057036	1h_vs_0h
gene-RBAM_008100	-1.50083	0.00576286	1h_vs_0h
gene-RBAM_010330|hmoB	-1.00779	0.00578951	1h_vs_0h
gene-RBAM_011360	1.26506	0.00581373	1h_vs_0h
gene-RBAM_009100	1.81879	0.00582886	1h_vs_0h
gene-RBAM_38615	1.41903	0.00589713	1h_vs_0h
gene-RBAM_007910	-1.3964	0.00589768	1h_vs_0h
gene-RBAM_022200|yidC	1.04319	0.00601652	1h_vs_0h
gene-RBAM_037410	-1.99653	0.00614734	1h_vs_0h
gene-RBAM_035910	-1.35321	0.00622473	1h_vs_0h
gene-RBAM_028300	-1.52365	0.00623736	1h_vs_0h
gene-RBAM_018000	1.13461	0.00629848	1h_vs_0h
gene-RBAM_033790	1.46717	0.0063355	1h_vs_0h
gene-RBAM_037440	-2.24935	0.00634676	1h_vs_0h
gene-RBAM_035420|qoxB	-2.01229	0.00641041	1h_vs_0h
gene-RBAM_035410|qoxC	-2.02861	0.00645062	1h_vs_0h
gene-RBAM_016030|fliE	-1.9615	0.00647281	1h_vs_0h
gene-RBAM_036230	-1.29881	0.00655427	1h_vs_0h
gene-RBAM_016900	-1.58724	0.00657613	1h_vs_0h
gene-RBAM_027510	-1.43517	0.00664778	1h_vs_0h
gene-RBAM_020220	-1.69232	0.00664778	1h_vs_0h
gene-RBAM_037430	-2.26286	0.00666835	1h_vs_0h
gene-RBAM_012170	1.54236	0.00671961	1h_vs_0h
gene-RBAM_035390|ywcE	3.41305	0.00679223	1h_vs_0h
gene-RBAM_035950	1.20705	0.00687399	1h_vs_0h
gene-RBAM_027520	-1.06064	0.00695261	1h_vs_0h
gene-RBAM_012880	1.40175	0.00707076	1h_vs_0h
gene-RBAM_024550	2.07336	0.00723345	1h_vs_0h
gene-RBAM_038050	1.57842	0.00725878	1h_vs_0h
gene-RBAM_021910	1.12186	0.0072637	1h_vs_0h
gene-RBAM_022190	1.04536	0.00727532	1h_vs_0h
gene-RBAM_38755	1.2869	0.007328	1h_vs_0h
gene-RBAM_037190	1.60687	0.00737817	1h_vs_0h
gene-RBAM_006030	-1.00335	0.00743956	1h_vs_0h
gene-RBAM_029890	-2.11062	0.00751326	1h_vs_0h
gene-RBAM_037480	1.64946	0.00753773	1h_vs_0h
gene-RBAM_028320	1.7	0.00756963	1h_vs_0h
gene-RBAM_022960|tapA	1.97863	0.00761128	1h_vs_0h
gene-RBAM_006120	-2.02903	0.00771453	1h_vs_0h
gene-RBAM_015650	-1.50756	0.00781173	1h_vs_0h
gene-RBAM_008920	-1.40949	0.00788559	1h_vs_0h
gene-RBAM_010590	1.94285	0.00788559	1h_vs_0h
gene-RBAM_023430	-1.07629	0.00788559	1h_vs_0h
gene-RBAM_010350|hemE	-1.1154	0.00789056	1h_vs_0h
gene-RBAM_011840	-1.10537	0.00791165	1h_vs_0h
gene-RBAM_020680|ypjB	-1.38617	0.00791227	1h_vs_0h
gene-RBAM_034310|pyrG	-1.12609	0.00791227	1h_vs_0h
gene-RBAM_020670	-1.17178	0.00803273	1h_vs_0h
gene-RBAM_033940	-1.17798	0.00818979	1h_vs_0h
gene-RBAM_031020	-1.81933	0.00828205	1h_vs_0h
gene-RBAM_036080|galE	-1.43753	0.00846781	1h_vs_0h
gene-RBAM_003520	1.01165	0.008471	1h_vs_0h
gene-RBAM_030800	1.4646	0.00870967	1h_vs_0h
gene-RBAM_036180	1.63527	0.00903774	1h_vs_0h
gene-RBAM_018010	1.58899	0.00909881	1h_vs_0h
gene-RBAM_030630	-1.59019	0.00926005	1h_vs_0h
gene-RBAM_018140	1.99881	0.00926461	1h_vs_0h
gene-RBAM_010250	-1.24454	0.00979404	1h_vs_0h
gene-RBAM_017310	-1.51391	0.00989123	1h_vs_0h
gene-RBAM_001310	-1.16283	0.0100804	1h_vs_0h
gene-RBAM_38380	1.57788	0.0100804	1h_vs_0h
gene-RBAM_008900	-1.35387	0.0100804	1h_vs_0h
gene-RBAM_025340	1.88347	0.0100807	1h_vs_0h
gene-RBAM_035680	-2.01851	0.0100882	1h_vs_0h
gene-RBAM_002770	1.58528	0.0101266	1h_vs_0h
gene-RBAM_010930	-1.70926	0.0104028	1h_vs_0h
gene-RBAM_018020	-1.12973	0.0104988	1h_vs_0h
gene-RBAM_018150	2.21133	0.0107441	1h_vs_0h
gene-RBAM_018160	2.26831	0.0109028	1h_vs_0h
gene-RBAM_025650	-1.02103	0.0109205	1h_vs_0h
gene-RBAM_001640|infA	-1.08739	0.0110114	1h_vs_0h
gene-RBAM_001020	-1.2495	0.0110981	1h_vs_0h
gene-RBAM_025330|leuB	1.78228	0.0111012	1h_vs_0h
gene-RBAM_028030	1.30711	0.0111112	1h_vs_0h
gene-RBAM_023010	1.59864	0.0112235	1h_vs_0h
gene-RBAM_009760	-1.2475	0.0116041	1h_vs_0h
gene-RBAM_032390	-1.42726	0.011667	1h_vs_0h
gene-RBAM_030660	-1.40613	0.011667	1h_vs_0h
gene-RBAM_006640	1.08698	0.0118495	1h_vs_0h
gene-RBAM_033010	-4.34437	0.0118531	1h_vs_0h
gene-RBAM_025240	1.2371	0.0119449	1h_vs_0h
gene-RBAM_035930	-1.13754	0.0121747	1h_vs_0h
gene-RBAM_020950	-1.2035	0.0122984	1h_vs_0h
gene-RBAM_019610	-1.93511	0.0123297	1h_vs_0h
gene-RBAM_004620	1.17039	0.0131522	1h_vs_0h
gene-RBAM_000460	-2.07797	0.0131649	1h_vs_0h
gene-RBAM_017980|uxuA	1.45039	0.013247	1h_vs_0h
gene-RBAM_004860|fbpB	1.21523	0.0134273	1h_vs_0h
gene-RBAM_022340|lpdA	-1.54595	0.0134833	1h_vs_0h
gene-RBAM_028460	1.52	0.0136991	1h_vs_0h
gene-RBAM_003270	-1.01322	0.0137191	1h_vs_0h
gene-RBAM_002750	3.0084	0.0137569	1h_vs_0h
gene-RBAM_006180	-1.00455	0.0138845	1h_vs_0h
gene-RBAM_022970	2.69556	0.0140864	1h_vs_0h
gene-RBAM_031500	1.05086	0.014346	1h_vs_0h
gene-RBAM_037810	-1.45266	0.0144149	1h_vs_0h
gene-RBAM_022350	-1.50225	0.014448	1h_vs_0h
gene-RBAM_003060	-1.04106	0.014586	1h_vs_0h
gene-RBAM_011370	1.16661	0.0147094	1h_vs_0h
gene-RBAM_005910	1.2149	0.0149781	1h_vs_0h
gene-RBAM_025800	1.04419	0.015111	1h_vs_0h
gene-RBAM_001630|map	-1.02147	0.0151433	1h_vs_0h
gene-RBAM_007440	1.12388	0.0151732	1h_vs_0h
gene-RBAM_033950	-1.0786	0.015479	1h_vs_0h
gene-RBAM_028480	1.167	0.015721	1h_vs_0h
gene-RBAM_034360	1.57262	0.015807	1h_vs_0h
gene-RBAM_014650	-1.42011	0.0158293	1h_vs_0h
gene-RBAM_014360	-1.59958	0.0162798	1h_vs_0h
gene-RBAM_002140	1.39209	0.016399	1h_vs_0h
gene-RBAM_034800	1.17033	0.016403	1h_vs_0h
gene-RBAM_035180	-1.34463	0.0167292	1h_vs_0h
gene-RBAM_010680	2.28869	0.0168013	1h_vs_0h
gene-RBAM_035430|qoxA	-1.74553	0.0173202	1h_vs_0h
gene-RBAM_005550	-1.16992	0.0174662	1h_vs_0h
gene-RBAM_009410	1.50674	0.0175059	1h_vs_0h
gene-RBAM_023220|rpmG	-1.63834	0.0176128	1h_vs_0h
gene-RBAM_015320	2.19945	0.0176326	1h_vs_0h
gene-RBAM_035540	-1.20806	0.0176351	1h_vs_0h
gene-RBAM_004260	1.14564	0.0176452	1h_vs_0h
gene-RBAM_023050	1.09314	0.0178767	1h_vs_0h
gene-RBAM_037310	1.50874	0.0178767	1h_vs_0h
gene-RBAM_017940	-1.34689	0.0181186	1h_vs_0h
gene-RBAM_035210	-1.02334	0.0181732	1h_vs_0h
gene-RBAM_009070	-1.34701	0.0182129	1h_vs_0h
gene-RBAM_008490	1.00181	0.0185392	1h_vs_0h
gene-RBAM_017010	-1.04306	0.0186915	1h_vs_0h
gene-RBAM_033020	-4.26047	0.0191604	1h_vs_0h
gene-RBAM_003260	1.81839	0.0193656	1h_vs_0h
gene-RBAM_026710|hmpA	1.24604	0.0194268	1h_vs_0h
gene-RBAM_021830	1.56391	0.0196744	1h_vs_0h
gene-RBAM_034580	1.35199	0.0199788	1h_vs_0h
gene-RBAM_031300|gap	-1.49899	0.0199788	1h_vs_0h
gene-RBAM_034570	1.14063	0.0200513	1h_vs_0h
gene-RBAM_001030	-1.22021	0.0200513	1h_vs_0h
gene-RBAM_004630	1.08548	0.0201027	1h_vs_0h
gene-RBAM_026730	1.08365	0.0202394	1h_vs_0h
gene-RBAM_38635	1.87061	0.0202519	1h_vs_0h
gene-RBAM_020570	-1.07227	0.0203732	1h_vs_0h
gene-RBAM_030360	1.22427	0.0204385	1h_vs_0h
gene-RBAM_033510	-1.00432	0.0204416	1h_vs_0h
gene-RBAM_022620	-1.21636	0.0209567	1h_vs_0h
gene-RBAM_013490|queC	-1.01923	0.0210249	1h_vs_0h
gene-RBAM_035900	-1.11658	0.0210637	1h_vs_0h
gene-RBAM_025320|leuC	1.58944	0.0211684	1h_vs_0h
gene-RBAM_38355	-1.37085	0.0215047	1h_vs_0h
gene-RBAM_008620	1.02232	0.0216602	1h_vs_0h
gene-RBAM_031660	1.96332	0.0216928	1h_vs_0h
gene-RBAM_38870	1.05182	0.0216928	1h_vs_0h
gene-RBAM_008980	-1.08337	0.0219733	1h_vs_0h
gene-RBAM_018960	-1.13917	0.022392	1h_vs_0h
gene-RBAM_017450	1.18746	0.0228319	1h_vs_0h
gene-RBAM_033030|pgsC	-4.19233	0.0229869	1h_vs_0h
gene-RBAM_004000	-1.87221	0.0229869	1h_vs_0h
gene-RBAM_034590	1.28212	0.0234006	1h_vs_0h
gene-RBAM_009540	1.65192	0.0235147	1h_vs_0h
gene-RBAM_022520	1.86418	0.0239508	1h_vs_0h
gene-RBAM_005900	1.15317	0.0243571	1h_vs_0h
gene-RBAM_022320	-1.43398	0.0245389	1h_vs_0h
gene-RBAM_032510	-1.27669	0.0246	1h_vs_0h
gene-RBAM_017990	1.29821	0.024914	1h_vs_0h
gene-RBAM_003440	-1.76553	0.0258477	1h_vs_0h
gene-RBAM_028190	-1.04559	0.0258862	1h_vs_0h
gene-RBAM_020190	1.45961	0.0261041	1h_vs_0h
gene-RBAM_017970|eda	1.22598	0.026156	1h_vs_0h
gene-RBAM_036240	-1.16692	0.0265484	1h_vs_0h
gene-RBAM_014400	-1.74543	0.0265601	1h_vs_0h
gene-RBAM_003940	1.86819	0.0266699	1h_vs_0h
gene-RBAM_39080	-1.60475	0.0273224	1h_vs_0h
gene-RBAM_016830|tdh	-1.87637	0.0277627	1h_vs_0h
gene-RBAM_005750	-1.03991	0.027767	1h_vs_0h
gene-RBAM_38845	-2.09655	0.0277955	1h_vs_0h
gene-RBAM_004250	1.30397	0.028526	1h_vs_0h
gene-RBAM_009420	1.39308	0.0288121	1h_vs_0h
gene-RBAM_029140	2.16659	0.0289104	1h_vs_0h
gene-RBAM_008410	-1.11917	0.0293535	1h_vs_0h
gene-RBAM_025360|ilvN	1.90681	0.0295501	1h_vs_0h
gene-RBAM_025830	1.00121	0.0299989	1h_vs_0h
gene-RBAM_008910	-1.23203	0.0302126	1h_vs_0h
gene-RBAM_014380	-1.55889	0.030366	1h_vs_0h
gene-RBAM_007060|putP	1.57267	0.0303781	1h_vs_0h
gene-RBAM_022560|spoIVB	1.24985	0.0303781	1h_vs_0h
gene-RBAM_002150	1.16672	0.0305331	1h_vs_0h
gene-RBAM_033070	1.56072	0.0306052	1h_vs_0h
gene-RBAM_012180|lacG	1.28502	0.0306988	1h_vs_0h
gene-RBAM_003000	1.10152	0.0307981	1h_vs_0h
gene-RBAM_017570	1.24617	0.031379	1h_vs_0h
gene-RBAM_008030	1.65267	0.0319494	1h_vs_0h
gene-RBAM_38225	1.96125	0.0319494	1h_vs_0h
gene-RBAM_013500|queD	-1.1731	0.0319721	1h_vs_0h
gene-RBAM_011260	-1.3258	0.0319721	1h_vs_0h
gene-RBAM_008990	-1.09434	0.0322944	1h_vs_0h
gene-RBAM_009000	-1.02062	0.0323513	1h_vs_0h
gene-RBAM_013890|abbA	1.00725	0.0323513	1h_vs_0h
gene-RBAM_029760|sufU	1.01622	0.0325786	1h_vs_0h
gene-RBAM_034980|pruA	-1.3743	0.0333744	1h_vs_0h
gene-RBAM_013460	1.2261	0.0335456	1h_vs_0h
gene-RBAM_029780|sufD	1.14139	0.0335871	1h_vs_0h
gene-RBAM_022330	-1.40668	0.0336393	1h_vs_0h
gene-RBAM_028920|esaA	-1.3	0.0337769	1h_vs_0h
gene-RBAM_029970	-1.12552	0.0341675	1h_vs_0h
gene-RBAM_025820	1.057	0.0342366	1h_vs_0h
gene-RBAM_022530	-1.02063	0.0345592	1h_vs_0h
gene-RBAM_38235	1.188	0.0345592	1h_vs_0h
gene-RBAM_028900	-1.1843	0.0348543	1h_vs_0h
gene-RBAM_002160	1.01354	0.0349845	1h_vs_0h
gene-RBAM_017020	-1.05291	0.0350225	1h_vs_0h
gene-RBAM_39010	-3.88231	0.0353077	1h_vs_0h
gene-RBAM_016840	-1.66808	0.0354327	1h_vs_0h
gene-RBAM_003990	-1.41803	0.0354327	1h_vs_0h
gene-RBAM_028160|betB	-1.65024	0.035736	1h_vs_0h
gene-RBAM_009110	1.65029	0.0362518	1h_vs_0h
gene-RBAM_024810|yajC	-1.15599	0.0362518	1h_vs_0h
gene-RBAM_033900	-4.26021	0.0364129	1h_vs_0h
gene-RBAM_004550	1.52241	0.0368188	1h_vs_0h
gene-RBAM_033040|pgsB	-3.78575	0.0368677	1h_vs_0h
gene-RBAM_009140|ssuD	1.0882	0.0370485	1h_vs_0h
gene-RBAM_013930	-1.24082	0.0373505	1h_vs_0h
gene-RBAM_008320	1.58645	0.0377968	1h_vs_0h
gene-RBAM_027720	1.53257	0.0383144	1h_vs_0h
gene-RBAM_005540	-1.3179	0.0383144	1h_vs_0h
gene-RBAM_025350|ilvC	1.75269	0.0386043	1h_vs_0h
gene-RBAM_003450|pruA	-1.66154	0.0390295	1h_vs_0h
gene-RBAM_011280	-1.61984	0.0392713	1h_vs_0h
gene-RBAM_38730	2.26706	0.0395634	1h_vs_0h
gene-RBAM_028950	-1.18318	0.0401475	1h_vs_0h
gene-RBAM_003010	1.43715	0.0408653	1h_vs_0h
gene-RBAM_028910|essA	-1.22386	0.0411079	1h_vs_0h
gene-RBAM_022460	-1.81108	0.0411079	1h_vs_0h
gene-RBAM_017000	-1.04293	0.0413181	1h_vs_0h
gene-RBAM_030190	1.44995	0.0413181	1h_vs_0h
gene-RBAM_011400	1.37076	0.0420485	1h_vs_0h
gene-RBAM_034450	-1.38091	0.0425098	1h_vs_0h
gene-RBAM_031510|rpoN	1.09469	0.0430061	1h_vs_0h
gene-RBAM_030200	1.12037	0.0433638	1h_vs_0h
gene-RBAM_019980	1.20973	0.0434275	1h_vs_0h
gene-RBAM_026500	1.21764	0.0434364	1h_vs_0h
gene-RBAM_022360	-1.21013	0.0438918	1h_vs_0h
gene-RBAM_009090	1.51023	0.0446117	1h_vs_0h
gene-RBAM_022370|yqiS	-1.22943	0.044729	1h_vs_0h
gene-RBAM_013940	-1.47728	0.0448863	1h_vs_0h
gene-RBAM_004340	-1.06012	0.0452193	1h_vs_0h
gene-RBAM_022640|folD	-1.10385	0.0454142	1h_vs_0h
gene-RBAM_029770|sufS	1.03376	0.0463752	1h_vs_0h
gene-RBAM_032100|hisH	2.51397	0.046661	1h_vs_0h
gene-RBAM_017380	-1.23511	0.0473452	1h_vs_0h
gene-RBAM_019650	-1.34498	0.0475415	1h_vs_0h
gene-RBAM_029750|sufB	1.02931	0.0476871	1h_vs_0h
gene-RBAM_009770	1.13422	0.0479337	1h_vs_0h
gene-RBAM_003460|putP	-1.17393	0.0483504	1h_vs_0h
gene-RBAM_002760	1.94877	0.0484155	1h_vs_0h
gene-RBAM_019640|phyC	-1.77691	0.0487695	1h_vs_0h
gene-RBAM_38895	1.14357	0.0493883	1h_vs_0h
gene-RBAM_029180|guaC	-3.25492	0.0495541	1h_vs_0h
gene-RBAM_037940	1.07679	0.0495996	1h_vs_0h
gene-RBAM_022990	1.23411	0.0495996	1h_vs_0h
gene-RBAM_019830	1.04411	0.0495996	1h_vs_0h
gene-RBAM_003250	1.89938	0.0495996	1h_vs_0h
gene-RBAM_002420	3.00337	5.1773e-23	0.5h_vs_0h
gene-RBAM_38190	3.04085	5.53001e-18	0.5h_vs_0h
gene-RBAM_030680	1.24684	8.3889e-18	0.5h_vs_0h
gene-RBAM_001120|radA	2.66834	4.19947e-17	0.5h_vs_0h
gene-RBAM_010630	1.84667	2.89737e-15	0.5h_vs_0h
gene-RBAM_037220	2.00392	6.14351e-15	0.5h_vs_0h
gene-RBAM_005090	1.93647	2.4474e-13	0.5h_vs_0h
gene-RBAM_002430	2.75642	4.62853e-13	0.5h_vs_0h
gene-RBAM_001110	2.4247	4.62853e-13	0.5h_vs_0h
gene-RBAM_017540	2.18997	1.60659e-12	0.5h_vs_0h
gene-RBAM_030590	1.8085	1.60659e-12	0.5h_vs_0h
gene-RBAM_017590	3.71648	7.83036e-12	0.5h_vs_0h
gene-RBAM_002340	1.93942	8.86107e-12	0.5h_vs_0h
gene-RBAM_038010|ychF	-1.70988	2.09715e-11	0.5h_vs_0h
gene-RBAM_013520|queF	-2.59634	2.09715e-11	0.5h_vs_0h
gene-RBAM_008570	2.59285	3.54985e-11	0.5h_vs_0h
gene-RBAM_016340	-1.50896	3.54985e-11	0.5h_vs_0h
gene-RBAM_019420|deoD	-1.66623	8.49168e-11	0.5h_vs_0h
gene-RBAM_015130	3.69594	9.6044e-11	0.5h_vs_0h
gene-RBAM_001130|disA	2.39992	1.4704e-10	0.5h_vs_0h
gene-RBAM_030640	3.1799	1.82961e-10	0.5h_vs_0h
gene-RBAM_027700	1.19683	2.66629e-10	0.5h_vs_0h
gene-RBAM_036850	-1.9989	2.66629e-10	0.5h_vs_0h
gene-RBAM_021690|nhaC	-1.16961	3.06839e-10	0.5h_vs_0h
gene-RBAM_017200	-1.53291	3.06839e-10	0.5h_vs_0h
gene-RBAM_034700	-1.47005	3.44759e-10	0.5h_vs_0h
gene-RBAM_030900|rnr	1.61805	1.16006e-09	0.5h_vs_0h
gene-RBAM_035510	2.15951	1.88465e-09	0.5h_vs_0h
gene-RBAM_018230	2.05825	3.77637e-09	0.5h_vs_0h
gene-RBAM_027880	1.52781	9.0852e-09	0.5h_vs_0h
gene-RBAM_39005	2.14175	9.0852e-09	0.5h_vs_0h
gene-RBAM_017520	1.54321	9.58535e-09	0.5h_vs_0h
gene-RBAM_027890	1.74318	9.83755e-09	0.5h_vs_0h
gene-RBAM_012450	3.2686	1.45403e-08	0.5h_vs_0h
gene-RBAM_028270	-1.15368	1.45403e-08	0.5h_vs_0h
gene-RBAM_019410	-1.00852	1.60109e-08	0.5h_vs_0h
gene-RBAM_008140	1.02562	1.7655e-08	0.5h_vs_0h
gene-RBAM_036880	-1.16723	1.88529e-08	0.5h_vs_0h
gene-RBAM_008700	1.86175	2.17347e-08	0.5h_vs_0h
gene-RBAM_018200	1.98617	2.26662e-08	0.5h_vs_0h
gene-RBAM_012470	3.38585	2.47738e-08	0.5h_vs_0h
gene-RBAM_012830	2.17776	2.83812e-08	0.5h_vs_0h
gene-RBAM_036450	3.0679	3.3397e-08	0.5h_vs_0h
gene-RBAM_035800	1.70414	3.8958e-08	0.5h_vs_0h
gene-RBAM_020540	-1.64627	4.20724e-08	0.5h_vs_0h
gene-RBAM_011860|bla	2.39749	4.93041e-08	0.5h_vs_0h
gene-RBAM_030270	2.63292	4.95635e-08	0.5h_vs_0h
gene-RBAM_016360	-1.39985	5.74192e-08	0.5h_vs_0h
gene-RBAM_38550	2.2732	5.99264e-08	0.5h_vs_0h
gene-RBAM_009920	2.78326	5.99474e-08	0.5h_vs_0h
gene-RBAM_007340	1.98151	7.31069e-08	0.5h_vs_0h
gene-RBAM_012910	-1.57708	9.44087e-08	0.5h_vs_0h
gene-RBAM_012840	2.31594	1.11967e-07	0.5h_vs_0h
gene-RBAM_008740|fabL	-1.43646	1.20932e-07	0.5h_vs_0h
gene-RBAM_021700|aspA	-1.31386	1.51719e-07	0.5h_vs_0h
gene-RBAM_012780	2.0386	1.59842e-07	0.5h_vs_0h
gene-RBAM_016880|mutS	-1.45329	1.66162e-07	0.5h_vs_0h
gene-RBAM_018220	1.9119	1.66162e-07	0.5h_vs_0h
gene-RBAM_026890	2.0219	1.66431e-07	0.5h_vs_0h
gene-RBAM_012810	2.37903	1.70326e-07	0.5h_vs_0h
gene-RBAM_035490|sinI	2.11415	1.72431e-07	0.5h_vs_0h
gene-RBAM_001040	-1.68874	2.046e-07	0.5h_vs_0h
gene-RBAM_024820|tgt	-1.23624	2.27671e-07	0.5h_vs_0h
gene-RBAM_014870|rsmD	-1.81435	2.30705e-07	0.5h_vs_0h
gene-RBAM_032930	2.2205	2.30705e-07	0.5h_vs_0h
gene-RBAM_012800	2.30829	2.54959e-07	0.5h_vs_0h
gene-RBAM_009730	-1.73346	2.60702e-07	0.5h_vs_0h
gene-RBAM_036440	3.07704	2.60702e-07	0.5h_vs_0h
gene-RBAM_001300	-1.87303	3.00882e-07	0.5h_vs_0h
gene-RBAM_012460	3.27173	3.19839e-07	0.5h_vs_0h
gene-RBAM_013510|queE	-1.994	3.54132e-07	0.5h_vs_0h
gene-RBAM_000130	-2.04828	3.81656e-07	0.5h_vs_0h
gene-RBAM_026590|rpsD	-1.60467	3.84493e-07	0.5h_vs_0h
gene-RBAM_012430	1.51175	3.96552e-07	0.5h_vs_0h
gene-RBAM_008680	2.33624	4.33789e-07	0.5h_vs_0h
gene-RBAM_007330	1.90221	4.46552e-07	0.5h_vs_0h
gene-RBAM_009680	-1.87144	5.12669e-07	0.5h_vs_0h
gene-RBAM_012820	1.88001	5.33114e-07	0.5h_vs_0h
gene-RBAM_027690|yidD	1.10229	5.80821e-07	0.5h_vs_0h
gene-RBAM_017190|nrdF	-1.2913	5.84012e-07	0.5h_vs_0h
gene-RBAM_020920	-1.19739	5.87826e-07	0.5h_vs_0h
gene-RBAM_012850	2.3705	5.87826e-07	0.5h_vs_0h
gene-RBAM_004430	2.2095	6.64067e-07	0.5h_vs_0h
gene-RBAM_027840	1.97168	6.85199e-07	0.5h_vs_0h
gene-RBAM_015920|sucC	-1.35179	6.96816e-07	0.5h_vs_0h
gene-RBAM_029500	1.19959	7.8614e-07	0.5h_vs_0h
gene-RBAM_018210	1.93247	8.08542e-07	0.5h_vs_0h
gene-RBAM_008150|cax	1.67483	8.61101e-07	0.5h_vs_0h
gene-RBAM_008670	2.19064	9.31477e-07	0.5h_vs_0h
gene-RBAM_001100	2.30927	9.54437e-07	0.5h_vs_0h
gene-RBAM_027870	1.54029	1.02152e-06	0.5h_vs_0h
gene-RBAM_002330	1.6514	1.12553e-06	0.5h_vs_0h
gene-RBAM_032150	-1.34648	1.19223e-06	0.5h_vs_0h
gene-RBAM_027560|asnB	-1.56948	1.19468e-06	0.5h_vs_0h
gene-RBAM_036110	1.16928	1.45644e-06	0.5h_vs_0h
gene-RBAM_020490|nth	-1.20138	1.46183e-06	0.5h_vs_0h
gene-RBAM_017600	-1.23604	1.64762e-06	0.5h_vs_0h
gene-RBAM_012420	1.10548	1.9829e-06	0.5h_vs_0h
gene-RBAM_035500	2.03668	2.0758e-06	0.5h_vs_0h
gene-RBAM_004560	2.98184	2.25069e-06	0.5h_vs_0h
gene-RBAM_008830	1.29248	2.25069e-06	0.5h_vs_0h
gene-RBAM_016750	-1.00791	2.52496e-06	0.5h_vs_0h
gene-RBAM_028110	1.5335	2.56909e-06	0.5h_vs_0h
gene-RBAM_004820	-1.30575	2.58102e-06	0.5h_vs_0h
gene-RBAM_025290	-1.77527	2.59736e-06	0.5h_vs_0h
gene-RBAM_39020	1.79718	2.73344e-06	0.5h_vs_0h
gene-RBAM_023800	-1.13778	2.85982e-06	0.5h_vs_0h
gene-RBAM_027900	1.87917	3.11403e-06	0.5h_vs_0h
gene-RBAM_003380	1.54757	3.1854e-06	0.5h_vs_0h
gene-RBAM_012250	1.54748	3.49242e-06	0.5h_vs_0h
gene-RBAM_018740	2.14309	3.67631e-06	0.5h_vs_0h
gene-RBAM_015830	-1.09675	3.74124e-06	0.5h_vs_0h
gene-RBAM_028520	2.10308	3.74124e-06	0.5h_vs_0h
gene-RBAM_020520	-1.91685	3.80544e-06	0.5h_vs_0h
gene-RBAM_011850	2.44017	3.99647e-06	0.5h_vs_0h
gene-RBAM_38905	3.02434	4.09482e-06	0.5h_vs_0h
gene-RBAM_001090	2.28357	4.23537e-06	0.5h_vs_0h
gene-RBAM_027860	1.44451	4.23537e-06	0.5h_vs_0h
gene-RBAM_015820|rpsP	-1.02864	4.23622e-06	0.5h_vs_0h
gene-RBAM_027280	-1.593	4.52038e-06	0.5h_vs_0h
gene-RBAM_037280	2.37223	4.82072e-06	0.5h_vs_0h
gene-RBAM_021710	-1.17458	5.84317e-06	0.5h_vs_0h
gene-RBAM_012900	-1.73913	6.38295e-06	0.5h_vs_0h
gene-RBAM_002840	1.47229	6.40727e-06	0.5h_vs_0h
gene-RBAM_038000	-1.50565	6.45502e-06	0.5h_vs_0h
gene-RBAM_017640	1.6275	6.50137e-06	0.5h_vs_0h
gene-RBAM_011610	-1.11126	8.2875e-06	0.5h_vs_0h
gene-RBAM_037990|ssb	-1.46072	9.05487e-06	0.5h_vs_0h
gene-RBAM_032940	2.38381	9.15877e-06	0.5h_vs_0h
gene-RBAM_037690	1.46011	9.47604e-06	0.5h_vs_0h
gene-RBAM_004440	2.51578	9.63016e-06	0.5h_vs_0h
gene-RBAM_001280	-1.14037	1.11115e-05	0.5h_vs_0h
gene-RBAM_038120|mnmE	-1.01439	1.13449e-05	0.5h_vs_0h
gene-RBAM_038150|rnpA	-1.54322	1.13644e-05	0.5h_vs_0h
gene-RBAM_011020	1.43033	1.13644e-05	0.5h_vs_0h
gene-RBAM_003570	1.746	1.15116e-05	0.5h_vs_0h
gene-RBAM_020610|bshA	-1.13472	1.21049e-05	0.5h_vs_0h
gene-RBAM_020600	-1.48208	1.23002e-05	0.5h_vs_0h
gene-RBAM_034050	-1.16651	1.2551e-05	0.5h_vs_0h
gene-RBAM_015080|murG	-1.48374	1.2551e-05	0.5h_vs_0h
gene-RBAM_018730	2.75026	1.26041e-05	0.5h_vs_0h
gene-RBAM_002950|tatC	1.25108	1.27672e-05	0.5h_vs_0h
gene-RBAM_012490	1.32957	1.29656e-05	0.5h_vs_0h
gene-RBAM_036400|hutP	1.86785	1.52003e-05	0.5h_vs_0h
gene-RBAM_003400	1.56659	1.59466e-05	0.5h_vs_0h
gene-RBAM_027500	-1.12287	1.6656e-05	0.5h_vs_0h
gene-RBAM_028550	1.38132	1.79349e-05	0.5h_vs_0h
gene-RBAM_016350	-1.10348	1.99295e-05	0.5h_vs_0h
gene-RBAM_020530	-1.59868	2.02524e-05	0.5h_vs_0h
gene-RBAM_008580	2.2885	2.06176e-05	0.5h_vs_0h
gene-RBAM_021450	-1.24855	2.12458e-05	0.5h_vs_0h
gene-RBAM_034750	1.09455	2.18912e-05	0.5h_vs_0h
gene-RBAM_008220	1.07358	2.47335e-05	0.5h_vs_0h
gene-RBAM_003560	2.08862	2.47335e-05	0.5h_vs_0h
gene-RBAM_009750	-1.15771	2.52814e-05	0.5h_vs_0h
gene-RBAM_016770	-1.1552	2.53457e-05	0.5h_vs_0h
gene-RBAM_028070	-1.5919	2.53457e-05	0.5h_vs_0h
gene-RBAM_032330	2.07668	2.6037e-05	0.5h_vs_0h
gene-RBAM_023690	1.05267	2.70262e-05	0.5h_vs_0h
gene-RBAM_036860	-1.73471	2.70262e-05	0.5h_vs_0h
gene-RBAM_032430	-1.23564	2.73018e-05	0.5h_vs_0h
gene-RBAM_035450|galT	1.05903	2.86748e-05	0.5h_vs_0h
gene-RBAM_012240	1.62701	2.86748e-05	0.5h_vs_0h
gene-RBAM_024470|mltG	1.21408	3.11872e-05	0.5h_vs_0h
gene-RBAM_024590	-1.09895	3.12579e-05	0.5h_vs_0h
gene-RBAM_012990	2.52615	3.2363e-05	0.5h_vs_0h
gene-RBAM_036430	2.72634	3.37852e-05	0.5h_vs_0h
gene-RBAM_019040	-1.31183	3.41695e-05	0.5h_vs_0h
gene-RBAM_008690	1.96722	3.44106e-05	0.5h_vs_0h
gene-RBAM_034000	-1.22492	3.48412e-05	0.5h_vs_0h
gene-RBAM_009710	2.09224	3.7272e-05	0.5h_vs_0h
gene-RBAM_034020|atpE	-1.05884	3.73701e-05	0.5h_vs_0h
gene-RBAM_020480	-1.24548	4.07159e-05	0.5h_vs_0h
gene-RBAM_020930|mtrB	-1.02408	4.28455e-05	0.5h_vs_0h
gene-RBAM_014860	-1.22823	4.32801e-05	0.5h_vs_0h
gene-RBAM_036170	3.03802	4.3497e-05	0.5h_vs_0h
gene-RBAM_005070|sigB	2.21773	4.51843e-05	0.5h_vs_0h
gene-RBAM_032950	2.37204	4.80331e-05	0.5h_vs_0h
gene-RBAM_013670	-1.1393	4.8268e-05	0.5h_vs_0h
gene-RBAM_029610|ugpC	1.20047	4.83455e-05	0.5h_vs_0h
gene-RBAM_037290	2.172	5.17229e-05	0.5h_vs_0h
gene-RBAM_037300	2.29367	5.24399e-05	0.5h_vs_0h
gene-RBAM_010400	2.28557	5.50493e-05	0.5h_vs_0h
gene-RBAM_035670	2.78682	5.54174e-05	0.5h_vs_0h
gene-RBAM_024540	2.84497	5.54174e-05	0.5h_vs_0h
gene-RBAM_000140|pdxS	-1.37145	5.54174e-05	0.5h_vs_0h
gene-RBAM_017910|parC	-1.07012	5.54174e-05	0.5h_vs_0h
gene-RBAM_005760	-1.37405	5.69357e-05	0.5h_vs_0h
gene-RBAM_012980	2.31044	5.91311e-05	0.5h_vs_0h
gene-RBAM_026880|ytxJ	1.85681	5.98969e-05	0.5h_vs_0h
gene-RBAM_000150|pdxT	-1.59255	6.14205e-05	0.5h_vs_0h
gene-RBAM_010500	1.51811	6.18758e-05	0.5h_vs_0h
gene-RBAM_012790	1.96325	6.18758e-05	0.5h_vs_0h
gene-RBAM_029400	-1.00147	6.37865e-05	0.5h_vs_0h
gene-RBAM_003110	-1.16074	6.47196e-05	0.5h_vs_0h
gene-RBAM_013680|ptsP	-1.11703	6.669e-05	0.5h_vs_0h
gene-RBAM_013000	2.61389	6.73391e-05	0.5h_vs_0h
gene-RBAM_037270	2.28175	6.73724e-05	0.5h_vs_0h
gene-RBAM_009910	1.90503	6.87925e-05	0.5h_vs_0h
gene-RBAM_009290	1.93817	6.97485e-05	0.5h_vs_0h
gene-RBAM_004330	-2.30097	6.97485e-05	0.5h_vs_0h
gene-RBAM_024530	3.08207	7.22271e-05	0.5h_vs_0h
gene-RBAM_005060|rsbW	2.08553	7.22271e-05	0.5h_vs_0h
gene-RBAM_007040	1.52859	7.22271e-05	0.5h_vs_0h
gene-RBAM_032990	1.26746	7.39915e-05	0.5h_vs_0h
gene-RBAM_004830	-1.5182	7.74772e-05	0.5h_vs_0h
gene-RBAM_001460|rplV	-1.30607	7.74772e-05	0.5h_vs_0h
gene-RBAM_001290	-1.63661	7.74772e-05	0.5h_vs_0h
gene-RBAM_036420|hutU	2.50183	7.85169e-05	0.5h_vs_0h
gene-RBAM_003370	3.34886	8.14033e-05	0.5h_vs_0h
gene-RBAM_034970	1.70625	8.14033e-05	0.5h_vs_0h
gene-RBAM_005080	2.28799	8.32097e-05	0.5h_vs_0h
gene-RBAM_012770	1.47211	8.51332e-05	0.5h_vs_0h
gene-RBAM_033300	1.02454	8.58931e-05	0.5h_vs_0h
gene-RBAM_026900	1.66741	9.38832e-05	0.5h_vs_0h
gene-RBAM_008120	1.50022	0.000100951	0.5h_vs_0h
gene-RBAM_015880|ylqF	-1.0735	0.000100951	0.5h_vs_0h
gene-RBAM_016760|pgsA	-1.10702	0.000100951	0.5h_vs_0h
gene-RBAM_023070	2.13207	0.000106431	0.5h_vs_0h
gene-RBAM_031300|gap	-2.46234	0.00010659	0.5h_vs_0h
gene-RBAM_025180	-1.56911	0.000107574	0.5h_vs_0h
gene-RBAM_017500	1.11155	0.000109257	0.5h_vs_0h
gene-RBAM_004320	-2.26065	0.000112318	0.5h_vs_0h
gene-RBAM_031690	1.2607	0.000113882	0.5h_vs_0h
gene-RBAM_025080|mreB	-1.84701	0.000116209	0.5h_vs_0h
gene-RBAM_009690	-1.26918	0.000118979	0.5h_vs_0h
gene-RBAM_022520	3.12357	0.000121145	0.5h_vs_0h
gene-RBAM_020560|panD	-1.47265	0.000126147	0.5h_vs_0h
gene-RBAM_018720	2.50359	0.00012851	0.5h_vs_0h
gene-RBAM_015900	-1.28783	0.000134136	0.5h_vs_0h
gene-RBAM_001470|rpsC	-1.28244	0.000134419	0.5h_vs_0h
gene-RBAM_001370|fusA	-1.13308	0.000137023	0.5h_vs_0h
gene-RBAM_002670	-1.12391	0.000146912	0.5h_vs_0h
gene-RBAM_023280|pstC	-3.28876	0.000147295	0.5h_vs_0h
gene-RBAM_032920	1.9382	0.000148895	0.5h_vs_0h
gene-RBAM_009300	1.81831	0.000151583	0.5h_vs_0h
gene-RBAM_001510|rplN	-1.40068	0.00015548	0.5h_vs_0h
gene-RBAM_031330	-1.24859	0.000158867	0.5h_vs_0h
gene-RBAM_020900|hepT	-1.4662	0.000158867	0.5h_vs_0h
gene-RBAM_022820	1.51485	0.000165649	0.5h_vs_0h
gene-RBAM_020500	-1.03781	0.00017392	0.5h_vs_0h
gene-RBAM_009930	2.7549	0.000175758	0.5h_vs_0h
gene-RBAM_015090	-1.49438	0.000175758	0.5h_vs_0h
gene-RBAM_032340	1.59384	0.000175758	0.5h_vs_0h
gene-RBAM_013410	1.89801	0.000179124	0.5h_vs_0h
gene-RBAM_020590	-1.55258	0.000183392	0.5h_vs_0h
gene-RBAM_027260	2.62857	0.000189144	0.5h_vs_0h
gene-RBAM_012350	1.93871	0.00019313	0.5h_vs_0h
gene-RBAM_012690	-1.20868	0.000193353	0.5h_vs_0h
gene-RBAM_029600	2.29876	0.000194384	0.5h_vs_0h
gene-RBAM_028120	1.34446	0.000197166	0.5h_vs_0h
gene-RBAM_032460|raiA	1.40602	0.000197968	0.5h_vs_0h
gene-RBAM_001140	1.34883	0.000198454	0.5h_vs_0h
gene-RBAM_017410	1.48907	0.000202594	0.5h_vs_0h
gene-RBAM_023290	-3.79712	0.000203147	0.5h_vs_0h
gene-RBAM_008130	1.55506	0.000205591	0.5h_vs_0h
gene-RBAM_018960	-1.82698	0.00020593	0.5h_vs_0h
gene-RBAM_006990	2.05629	0.000209511	0.5h_vs_0h
gene-RBAM_007380	-1.08341	0.000211503	0.5h_vs_0h
gene-RBAM_001450|rpsS	-1.27023	0.000213365	0.5h_vs_0h
gene-RBAM_014130|pfkB	-1.6404	0.000216949	0.5h_vs_0h
gene-RBAM_002300	-1.11859	0.000218512	0.5h_vs_0h
gene-RBAM_002570	2.40187	0.000222703	0.5h_vs_0h
gene-RBAM_027580|pckA	-1.24354	0.000235531	0.5h_vs_0h
gene-RBAM_017180|nrdE	-1.11747	0.000236863	0.5h_vs_0h
gene-RBAM_001500|rpsQ	-1.27753	0.00025464	0.5h_vs_0h
gene-RBAM_035400|qoxD	-2.6344	0.000259744	0.5h_vs_0h
gene-RBAM_011360	1.68902	0.000265492	0.5h_vs_0h
gene-RBAM_016890|mutL	-1.44716	0.000265492	0.5h_vs_0h
gene-RBAM_005050	1.93744	0.000265592	0.5h_vs_0h
gene-RBAM_032760	-3.55769	0.000266457	0.5h_vs_0h
gene-RBAM_001420|rplD	-1.32421	0.000273497	0.5h_vs_0h
gene-RBAM_015070|spoVE	-1.07446	0.000278704	0.5h_vs_0h
gene-RBAM_036410|hutH	2.21864	0.000289597	0.5h_vs_0h
gene-RBAM_020550|dinG	-1.08049	0.000293613	0.5h_vs_0h
gene-RBAM_009530	1.09067	0.000297695	0.5h_vs_0h
gene-RBAM_023320	-1.10732	0.000298223	0.5h_vs_0h
gene-RBAM_024420|greA	-1.0126	0.000309045	0.5h_vs_0h
gene-RBAM_036730	1.72912	0.000309045	0.5h_vs_0h
gene-RBAM_022950	2.43178	0.000315389	0.5h_vs_0h
gene-RBAM_002820	-1.00272	0.000319501	0.5h_vs_0h
gene-RBAM_010100	1.30348	0.000323828	0.5h_vs_0h
gene-RBAM_036060	-1.45664	0.000323828	0.5h_vs_0h
gene-RBAM_023870	1.32472	0.000328866	0.5h_vs_0h
gene-RBAM_016940	-1.11695	0.000332367	0.5h_vs_0h
gene-RBAM_035980|cydC	-3.73596	0.000341345	0.5h_vs_0h
gene-RBAM_032350	1.56478	0.00034207	0.5h_vs_0h
gene-RBAM_003360|nadE	1.35569	0.000347169	0.5h_vs_0h
gene-RBAM_001080	1.99993	0.000347169	0.5h_vs_0h
gene-RBAM_025070|mreC	-1.73157	0.000347675	0.5h_vs_0h
gene-RBAM_012260	2.35043	0.000348855	0.5h_vs_0h
gene-RBAM_034010|atpF	-1.00428	0.000354604	0.5h_vs_0h
gene-RBAM_014630|typA	-1.40906	0.000359375	0.5h_vs_0h
gene-RBAM_034960	2.06317	0.000359375	0.5h_vs_0h
gene-RBAM_036870	-1.72279	0.000393719	0.5h_vs_0h
gene-RBAM_009640|nsrR	1.46391	0.000395247	0.5h_vs_0h
gene-RBAM_030580	2.41046	0.000399579	0.5h_vs_0h
gene-RBAM_001770	1.36789	0.000399579	0.5h_vs_0h
gene-RBAM_001490	-1.26997	0.000406564	0.5h_vs_0h
gene-RBAM_027850	1.20165	0.00041271	0.5h_vs_0h
gene-RBAM_035860|arsB	1.0956	0.000422536	0.5h_vs_0h
gene-RBAM_013490|queC	-1.53227	0.000424185	0.5h_vs_0h
gene-RBAM_014120	-1.3315	0.000428098	0.5h_vs_0h
gene-RBAM_008230|corA	-1.06301	0.000431037	0.5h_vs_0h
gene-RBAM_008110	1.58329	0.000437458	0.5h_vs_0h
gene-RBAM_008170	-1.14023	0.000447764	0.5h_vs_0h
gene-RBAM_015930|sucD	-1.29161	0.00045033	0.5h_vs_0h
gene-RBAM_001380|tuf	-1.13186	0.000451193	0.5h_vs_0h
gene-RBAM_008920	-1.8604	0.000457081	0.5h_vs_0h
gene-RBAM_025710|pheS	-1.2404	0.000462333	0.5h_vs_0h
gene-RBAM_023270|pstA	-3.11453	0.000466234	0.5h_vs_0h
gene-RBAM_017240	-1.20005	0.000469632	0.5h_vs_0h
gene-RBAM_009740	-1.29181	0.000472145	0.5h_vs_0h
gene-RBAM_024510|alaS	-1.16425	0.000472145	0.5h_vs_0h
gene-RBAM_028980|ald	-3.21979	0.000476803	0.5h_vs_0h
gene-RBAM_025190|hemB	-1.48029	0.000501788	0.5h_vs_0h
gene-RBAM_38815	-1.48354	0.00052127	0.5h_vs_0h
gene-RBAM_035950	1.57453	0.000529974	0.5h_vs_0h
gene-RBAM_015870	-1.35673	0.000537269	0.5h_vs_0h
gene-RBAM_003790	1.63952	0.000551284	0.5h_vs_0h
gene-RBAM_032960	2.29912	0.000566018	0.5h_vs_0h
gene-RBAM_033280	1.13507	0.000569379	0.5h_vs_0h
gene-RBAM_030650	-1.83641	0.000597822	0.5h_vs_0h
gene-RBAM_012280	2.32225	0.000602256	0.5h_vs_0h
gene-RBAM_022380	-1.19778	0.000612116	0.5h_vs_0h
gene-RBAM_037320	1.36114	0.000620087	0.5h_vs_0h
gene-RBAM_022870	-2.21616	0.000640041	0.5h_vs_0h
gene-RBAM_002910	2.30608	0.000654163	0.5h_vs_0h
gene-RBAM_005960|abc-f	1.4533	0.000674	0.5h_vs_0h
gene-RBAM_019050	-1.16585	0.000676018	0.5h_vs_0h
gene-RBAM_001690	-1.13679	0.000676747	0.5h_vs_0h
gene-RBAM_021260|resD	-1.97784	0.000693361	0.5h_vs_0h
gene-RBAM_004120	1.11128	0.000700282	0.5h_vs_0h
gene-RBAM_035380	2.72164	0.000702379	0.5h_vs_0h
gene-RBAM_014880|coaD	-1.71744	0.000702379	0.5h_vs_0h
gene-RBAM_006190	-1.24311	0.000702379	0.5h_vs_0h
gene-RBAM_001560	-1.39678	0.000704421	0.5h_vs_0h
gene-RBAM_031260|eno	-1.31109	0.000709431	0.5h_vs_0h
gene-RBAM_028610	-1.09318	0.000739143	0.5h_vs_0h
gene-RBAM_001520	-1.28954	0.000739143	0.5h_vs_0h
gene-RBAM_022890|gcvT	-2.10075	0.000751171	0.5h_vs_0h
gene-RBAM_013980	1.49761	0.000755915	0.5h_vs_0h
gene-RBAM_031030	-2.07215	0.0007633	0.5h_vs_0h
gene-RBAM_38620	1.03159	0.000772405	0.5h_vs_0h
gene-RBAM_008280	-1.15272	0.000777769	0.5h_vs_0h
gene-RBAM_011370	1.61043	0.000779057	0.5h_vs_0h
gene-RBAM_000220	1.47653	0.000802832	0.5h_vs_0h
gene-RBAM_022940	3.13233	0.000871062	0.5h_vs_0h
gene-RBAM_031960	-1.40585	0.000871062	0.5h_vs_0h
gene-RBAM_036690	1.64674	0.000879342	0.5h_vs_0h
gene-RBAM_024560	1.97704	0.000879342	0.5h_vs_0h
gene-RBAM_037180	1.99716	0.000879342	0.5h_vs_0h
gene-RBAM_026780	-1.12221	0.000879342	0.5h_vs_0h
gene-RBAM_015010|ftsL	1.32883	0.000886168	0.5h_vs_0h
gene-RBAM_011490	1.4362	0.000895157	0.5h_vs_0h
gene-RBAM_011090	1.57583	0.000897134	0.5h_vs_0h
gene-RBAM_033980	-1.37061	0.000936291	0.5h_vs_0h
gene-RBAM_032420	-2.06912	0.000941638	0.5h_vs_0h
gene-RBAM_037630	-1.20858	0.000949736	0.5h_vs_0h
gene-RBAM_010120	1.11026	0.000954088	0.5h_vs_0h
gene-RBAM_022300	2.17292	0.000958806	0.5h_vs_0h
gene-RBAM_028840	-1.2508	0.000958806	0.5h_vs_0h
gene-RBAM_003440	-2.59539	0.000958827	0.5h_vs_0h
gene-RBAM_021250	-2.08045	0.000958998	0.5h_vs_0h
gene-RBAM_035990|cydD	-3.81057	0.000972404	0.5h_vs_0h
gene-RBAM_006140	1.53242	0.00097471	0.5h_vs_0h
gene-RBAM_022860	-1.05814	0.00102115	0.5h_vs_0h
gene-RBAM_010360|hemH	-1.47493	0.00102718	0.5h_vs_0h
gene-RBAM_034310|pyrG	-1.41024	0.00103261	0.5h_vs_0h
gene-RBAM_003240	-1.18023	0.00104319	0.5h_vs_0h
gene-RBAM_033290	1.15144	0.00104319	0.5h_vs_0h
gene-RBAM_015260|ileS	-1.39912	0.0010436	0.5h_vs_0h
gene-RBAM_023260	-3.14025	0.00110833	0.5h_vs_0h
gene-RBAM_027910	1.23651	0.00111465	0.5h_vs_0h
gene-RBAM_010370|hemY	-1.5161	0.00112498	0.5h_vs_0h
gene-RBAM_014140	-1.50635	0.00113473	0.5h_vs_0h
gene-RBAM_020910|menG	-1.2811	0.00113932	0.5h_vs_0h
gene-RBAM_38545	-1.40195	0.00114891	0.5h_vs_0h
gene-RBAM_006370|tsaB	-1.00137	0.00115708	0.5h_vs_0h
gene-RBAM_001580	-1.39589	0.00116065	0.5h_vs_0h
gene-RBAM_022880	-2.25142	0.00116384	0.5h_vs_0h
gene-RBAM_38730	3.55045	0.00116441	0.5h_vs_0h
gene-RBAM_001150	1.01199	0.00119381	0.5h_vs_0h
gene-RBAM_033570|fabZ	-1.35326	0.00119381	0.5h_vs_0h
gene-RBAM_036810	2.16221	0.00119454	0.5h_vs_0h
gene-RBAM_033140	2.07852	0.00121614	0.5h_vs_0h
gene-RBAM_033960	-1.37453	0.00122154	0.5h_vs_0h
gene-RBAM_008160	1.43429	0.00124044	0.5h_vs_0h
gene-RBAM_001410	-1.2211	0.00124771	0.5h_vs_0h
gene-RBAM_030710	2.35905	0.00125644	0.5h_vs_0h
gene-RBAM_015650	-1.85182	0.0012622	0.5h_vs_0h
gene-RBAM_004110|nfsA	1.0852	0.00126831	0.5h_vs_0h
gene-RBAM_001440|rplB	-1.30562	0.00129459	0.5h_vs_0h
gene-RBAM_001600	-1.35827	0.00129873	0.5h_vs_0h
gene-RBAM_024110	-1.22706	0.00132347	0.5h_vs_0h
gene-RBAM_007610	1.73466	0.00137749	0.5h_vs_0h
gene-RBAM_034370	1.31722	0.00137749	0.5h_vs_0h
gene-RBAM_010140	-1.46987	0.00137749	0.5h_vs_0h
gene-RBAM_036780	1.24302	0.00139872	0.5h_vs_0h
gene-RBAM_013500|queD	-1.71961	0.00140669	0.5h_vs_0h
gene-RBAM_015020	1.46416	0.00141675	0.5h_vs_0h
gene-RBAM_005680	1.40296	0.00144977	0.5h_vs_0h
gene-RBAM_004400	1.47099	0.00144977	0.5h_vs_0h
gene-RBAM_028490|yugI	-1.00716	0.00144977	0.5h_vs_0h
gene-RBAM_029510	1.04675	0.00144977	0.5h_vs_0h
gene-RBAM_001550|rpsH	-1.36947	0.00144977	0.5h_vs_0h
gene-RBAM_033810|ureC	1.42697	0.00146169	0.5h_vs_0h
gene-RBAM_012940|proA	1.8739	0.00146169	0.5h_vs_0h
gene-RBAM_018920	2.22262	0.00146169	0.5h_vs_0h
gene-RBAM_009310	1.43009	0.0015374	0.5h_vs_0h
gene-RBAM_028990	1.53429	0.00155744	0.5h_vs_0h
gene-RBAM_007000	-1.00896	0.0015722	0.5h_vs_0h
gene-RBAM_010090	1.02166	0.00159815	0.5h_vs_0h
gene-RBAM_003450|pruA	-2.51152	0.00161111	0.5h_vs_0h
gene-RBAM_005990	1.83286	0.00161136	0.5h_vs_0h
gene-RBAM_008040	2.20496	0.00161756	0.5h_vs_0h
gene-RBAM_006980	-1.59369	0.00161756	0.5h_vs_0h
gene-RBAM_002450	1.0836	0.00165654	0.5h_vs_0h
gene-RBAM_005670	1.32287	0.00168088	0.5h_vs_0h
gene-RBAM_024700|dtd	-1.16965	0.00175426	0.5h_vs_0h
gene-RBAM_015460	-1.38843	0.00176108	0.5h_vs_0h
gene-RBAM_021860	1.414	0.00177534	0.5h_vs_0h
gene-RBAM_036700|iolI	1.63236	0.00177866	0.5h_vs_0h
gene-RBAM_032260	1.02711	0.00177866	0.5h_vs_0h
gene-RBAM_036720	1.63772	0.00181643	0.5h_vs_0h
gene-RBAM_012970	2.12465	0.00182014	0.5h_vs_0h
gene-RBAM_012090	-1.61198	0.00182698	0.5h_vs_0h
gene-RBAM_016540	-1.36304	0.00183275	0.5h_vs_0h
gene-RBAM_030030	1.44976	0.00183975	0.5h_vs_0h
gene-RBAM_012400	1.0102	0.0018405	0.5h_vs_0h
gene-RBAM_038160	-1.37086	0.0018405	0.5h_vs_0h
gene-RBAM_001530|rplE	-1.33358	0.00189242	0.5h_vs_0h
gene-RBAM_035760	1.20529	0.00189242	0.5h_vs_0h
gene-RBAM_015890	-1.14148	0.00189763	0.5h_vs_0h
gene-RBAM_020570	-1.43247	0.0019392	0.5h_vs_0h
gene-RBAM_027350	-1.39158	0.00196889	0.5h_vs_0h
gene-RBAM_035410|qoxC	-2.34304	0.0019891	0.5h_vs_0h
gene-RBAM_030890|smpB	1.08697	0.0019906	0.5h_vs_0h
gene-RBAM_029250	1.43921	0.00199201	0.5h_vs_0h
gene-RBAM_004420	1.50008	0.00205224	0.5h_vs_0h
gene-RBAM_001680	-1.077	0.00205292	0.5h_vs_0h
gene-RBAM_034770	1.17346	0.00207629	0.5h_vs_0h
gene-RBAM_000120|guaB	-1.57394	0.00207629	0.5h_vs_0h
gene-RBAM_011870	1.07968	0.00212778	0.5h_vs_0h
gene-RBAM_028830	-2.05075	0.00212778	0.5h_vs_0h
gene-RBAM_016300	-1.38995	0.00217899	0.5h_vs_0h
gene-RBAM_034790	1.92074	0.00218583	0.5h_vs_0h
gene-RBAM_036770|iolB	1.5508	0.00220015	0.5h_vs_0h
gene-RBAM_003190	1.15729	0.00228974	0.5h_vs_0h
gene-RBAM_035780|celB	1.25916	0.00229259	0.5h_vs_0h
gene-RBAM_009400	-1.63382	0.00230058	0.5h_vs_0h
gene-RBAM_001400|rpsJ	-1.0925	0.00230586	0.5h_vs_0h
gene-RBAM_002130	1.43007	0.00234003	0.5h_vs_0h
gene-RBAM_035420|qoxB	-2.28786	0.00234003	0.5h_vs_0h
gene-RBAM_001670|rpsK	-1.18603	0.0023422	0.5h_vs_0h
gene-RBAM_004780	1.17117	0.00245179	0.5h_vs_0h
gene-RBAM_003200	1.22728	0.00245179	0.5h_vs_0h
gene-RBAM_001610|secY	-1.24193	0.00248259	0.5h_vs_0h
gene-RBAM_007910	-1.56416	0.00250287	0.5h_vs_0h
gene-RBAM_036710	1.68712	0.00250287	0.5h_vs_0h
gene-RBAM_038040	1.46483	0.00251809	0.5h_vs_0h
gene-RBAM_025200	-1.30894	0.00252147	0.5h_vs_0h
gene-RBAM_035790	1.30559	0.0025421	0.5h_vs_0h
gene-RBAM_008890	-1.21312	0.00257599	0.5h_vs_0h
gene-RBAM_008560	1.01487	0.00260067	0.5h_vs_0h
gene-RBAM_006830	1.42603	0.00262616	0.5h_vs_0h
gene-RBAM_004910	-1.03171	0.00266537	0.5h_vs_0h
gene-RBAM_001540|rpsN	-1.27486	0.00268982	0.5h_vs_0h
gene-RBAM_037170	1.21659	0.00269185	0.5h_vs_0h
gene-RBAM_034740	1.07933	0.00273587	0.5h_vs_0h
gene-RBAM_001480|rplP	-1.11907	0.00273587	0.5h_vs_0h
gene-RBAM_037750	-1.33313	0.00276481	0.5h_vs_0h
gene-RBAM_036150	1.52314	0.00276481	0.5h_vs_0h
gene-RBAM_38820	1.15306	0.00282914	0.5h_vs_0h
gene-RBAM_004310|pxpB	-2.17408	0.0028392	0.5h_vs_0h
gene-RBAM_008630	1.03316	0.0028392	0.5h_vs_0h
gene-RBAM_033270|ggt	1.08145	0.00290407	0.5h_vs_0h
gene-RBAM_015340|carA	2.67289	0.00295075	0.5h_vs_0h
gene-RBAM_001970	-1.29517	0.00297722	0.5h_vs_0h
gene-RBAM_036750|iolD	1.56301	0.0029861	0.5h_vs_0h
gene-RBAM_004690	1.47485	0.00302829	0.5h_vs_0h
gene-RBAM_037980|rpsR	-1.87055	0.00303752	0.5h_vs_0h
gene-RBAM_034760	1.32348	0.00304397	0.5h_vs_0h
gene-RBAM_012270	2.0641	0.00307433	0.5h_vs_0h
gene-RBAM_008980	-1.39494	0.00308066	0.5h_vs_0h
gene-RBAM_004410	2.14341	0.0030871	0.5h_vs_0h
gene-RBAM_013050	3.77628	0.0030871	0.5h_vs_0h
gene-RBAM_020580|panB	-1.46772	0.0030871	0.5h_vs_0h
gene-RBAM_021240|sigX	1.27927	0.00310587	0.5h_vs_0h
gene-RBAM_015380|pyrF	2.15736	0.0031394	0.5h_vs_0h
gene-RBAM_008970	-1.31539	0.00314511	0.5h_vs_0h
gene-RBAM_034590	1.67693	0.00321913	0.5h_vs_0h
gene-RBAM_029730	2.00572	0.00325115	0.5h_vs_0h
gene-RBAM_016550	-1.50222	0.00327478	0.5h_vs_0h
gene-RBAM_023640	1.10312	0.00327761	0.5h_vs_0h
gene-RBAM_030910	1.30956	0.00327761	0.5h_vs_0h
gene-RBAM_025700	-1.21093	0.00327761	0.5h_vs_0h
gene-RBAM_001640|infA	-1.27227	0.00328472	0.5h_vs_0h
gene-RBAM_016240|flhF	-1.45292	0.00329695	0.5h_vs_0h
gene-RBAM_001570	-1.2678	0.00329985	0.5h_vs_0h
gene-RBAM_000610	1.81024	0.00335932	0.5h_vs_0h
gene-RBAM_023330	1.75086	0.00338505	0.5h_vs_0h
gene-RBAM_025210|hemC	-1.07534	0.00344029	0.5h_vs_0h
gene-RBAM_012870	1.68704	0.0034463	0.5h_vs_0h
gene-RBAM_031290	-1.12504	0.00347786	0.5h_vs_0h
gene-RBAM_036000|cydB	-3.32292	0.0034866	0.5h_vs_0h
gene-RBAM_034680	1.18241	0.0034866	0.5h_vs_0h
gene-RBAM_032750	-2.85744	0.0035335	0.5h_vs_0h
gene-RBAM_011580	-1.52005	0.00354092	0.5h_vs_0h
gene-RBAM_037190	1.78177	0.00354092	0.5h_vs_0h
gene-RBAM_013990	1.75407	0.00356348	0.5h_vs_0h
gene-RBAM_005280	1.15181	0.00357971	0.5h_vs_0h
gene-RBAM_031050	-1.68815	0.00365534	0.5h_vs_0h
gene-RBAM_003000	1.5734	0.00378513	0.5h_vs_0h
gene-RBAM_000630	1.14706	0.00381111	0.5h_vs_0h
gene-RBAM_033990|atpA	-1.15984	0.00383338	0.5h_vs_0h
gene-RBAM_008930	-1.4003	0.00385745	0.5h_vs_0h
gene-RBAM_016120|flgG	-1.74984	0.00387745	0.5h_vs_0h
gene-RBAM_028320	1.87581	0.00389168	0.5h_vs_0h
gene-RBAM_033970|atpD	-1.35248	0.00390899	0.5h_vs_0h
gene-RBAM_023350	1.88675	0.00391459	0.5h_vs_0h
gene-RBAM_002660	-1.05154	0.00391459	0.5h_vs_0h
gene-RBAM_002750	3.54966	0.00401357	0.5h_vs_0h
gene-RBAM_029980	-1.47095	0.00403433	0.5h_vs_0h
gene-RBAM_021290|resA	-1.51304	0.00403433	0.5h_vs_0h
gene-RBAM_033790	1.57888	0.00403752	0.5h_vs_0h
gene-RBAM_005410	1.30662	0.00404823	0.5h_vs_0h
gene-RBAM_001430	-1.15561	0.00408194	0.5h_vs_0h
gene-RBAM_027400	-1.35206	0.00413002	0.5h_vs_0h
gene-RBAM_027390	-1.38342	0.00415814	0.5h_vs_0h
gene-RBAM_024920|nadB	1.50201	0.00420625	0.5h_vs_0h
gene-RBAM_031310	-1.62501	0.00429572	0.5h_vs_0h
gene-RBAM_035890|celB	-1.39933	0.00432715	0.5h_vs_0h
gene-RBAM_004160	1.07586	0.00432715	0.5h_vs_0h
gene-RBAM_020950	-1.38854	0.00433312	0.5h_vs_0h
gene-RBAM_003100	1.70759	0.00433312	0.5h_vs_0h
gene-RBAM_037680	1.06902	0.0043667	0.5h_vs_0h
gene-RBAM_021270|ccsB	-1.83043	0.00437425	0.5h_vs_0h
gene-RBAM_035460	1.01083	0.0043758	0.5h_vs_0h
gene-RBAM_032720	-3.04664	0.00440283	0.5h_vs_0h
gene-RBAM_008910	-1.60172	0.0044404	0.5h_vs_0h
gene-RBAM_035660	1.39721	0.00446419	0.5h_vs_0h
gene-RBAM_011100	1.3229	0.00448357	0.5h_vs_0h
gene-RBAM_001630|map	-1.2042	0.00451042	0.5h_vs_0h
gene-RBAM_027730	1.78276	0.00454813	0.5h_vs_0h
gene-RBAM_020410	-1.7883	0.00455403	0.5h_vs_0h
gene-RBAM_032740	-3.12579	0.0045755	0.5h_vs_0h
gene-RBAM_031280	-1.17392	0.004744	0.5h_vs_0h
gene-RBAM_010250	-1.38104	0.00475176	0.5h_vs_0h
gene-RBAM_000020|dnaN	-1.00955	0.00477707	0.5h_vs_0h
gene-RBAM_015330	2.5476	0.00478788	0.5h_vs_0h
gene-RBAM_016530|pnp	-1.00625	0.00478949	0.5h_vs_0h
gene-RBAM_010920	-1.08966	0.00479344	0.5h_vs_0h
gene-RBAM_031660	2.42261	0.0048053	0.5h_vs_0h
gene-RBAM_022960|tapA	2.13974	0.0048053	0.5h_vs_0h
gene-RBAM_003460|putP	-1.65504	0.00487718	0.5h_vs_0h
gene-RBAM_015350|carB	2.4513	0.00497078	0.5h_vs_0h
gene-RBAM_034340|cls	1.30423	0.00501301	0.5h_vs_0h
gene-RBAM_004660	1.30123	0.00501301	0.5h_vs_0h
gene-RBAM_031950	-1.10435	0.00510125	0.5h_vs_0h
gene-RBAM_008900	-1.49467	0.0052184	0.5h_vs_0h
gene-RBAM_010030	-1.07988	0.00528556	0.5h_vs_0h
gene-RBAM_034800	1.37535	0.00559189	0.5h_vs_0h
gene-RBAM_031680	2.01727	0.00559266	0.5h_vs_0h
gene-RBAM_036760|iolC	1.4539	0.00562599	0.5h_vs_0h
gene-RBAM_38640	1.17833	0.00562599	0.5h_vs_0h
gene-RBAM_025060|mreD	-1.58586	0.00564608	0.5h_vs_0h
gene-RBAM_017940	-1.5858	0.00571284	0.5h_vs_0h
gene-RBAM_005720	1.32906	0.00582444	0.5h_vs_0h
gene-RBAM_036740|iolE	1.5309	0.00586112	0.5h_vs_0h
gene-RBAM_005750	-1.29781	0.00586527	0.5h_vs_0h
gene-RBAM_004340	-1.44673	0.00586527	0.5h_vs_0h
gene-RBAM_020190	1.82987	0.00594819	0.5h_vs_0h
gene-RBAM_008090	1.18621	0.00606799	0.5h_vs_0h
gene-RBAM_027370	-1.28537	0.00606799	0.5h_vs_0h
gene-RBAM_035390|ywcE	3.53368	0.00613767	0.5h_vs_0h
gene-RBAM_037310	1.75934	0.00613767	0.5h_vs_0h
gene-RBAM_032700	-2.9863	0.00631606	0.5h_vs_0h
gene-RBAM_011500|spx	1.24857	0.00632423	0.5h_vs_0h
gene-RBAM_023250	-2.52681	0.0063932	0.5h_vs_0h
gene-RBAM_003270	-1.13366	0.00641238	0.5h_vs_0h
gene-RBAM_005690	1.11237	0.00653129	0.5h_vs_0h
gene-RBAM_001780	1.5471	0.00665785	0.5h_vs_0h
gene-RBAM_025880	-1.03106	0.00666436	0.5h_vs_0h
gene-RBAM_007920	-1.12892	0.00666436	0.5h_vs_0h
gene-RBAM_034200	1.37629	0.00677503	0.5h_vs_0h
gene-RBAM_003390	1.60674	0.00685486	0.5h_vs_0h
gene-RBAM_035850	1.81972	0.00686084	0.5h_vs_0h
gene-RBAM_001310	-1.24129	0.00694331	0.5h_vs_0h
gene-RBAM_030660	-1.52621	0.00704696	0.5h_vs_0h
gene-RBAM_027130	-1.21449	0.00716289	0.5h_vs_0h
gene-RBAM_013590	-1.14005	0.0072385	0.5h_vs_0h
gene-RBAM_004840	-1.60977	0.00728575	0.5h_vs_0h
gene-RBAM_005700	1.25209	0.00744407	0.5h_vs_0h
gene-RBAM_002140	1.5694	0.00749098	0.5h_vs_0h
gene-RBAM_036840	1.20806	0.00757467	0.5h_vs_0h
gene-RBAM_030600|cysI	-2.07589	0.00761	0.5h_vs_0h
gene-RBAM_031890	-1.0128	0.00766508	0.5h_vs_0h
gene-RBAM_001010	-1.12812	0.00766508	0.5h_vs_0h
gene-RBAM_004930	1.03104	0.00766583	0.5h_vs_0h
gene-RBAM_022810	1.24933	0.0077538	0.5h_vs_0h
gene-RBAM_003960	-2.27732	0.00775631	0.5h_vs_0h
gene-RBAM_000620	1.29909	0.00776406	0.5h_vs_0h
gene-RBAM_036010	-2.86273	0.00776659	0.5h_vs_0h
gene-RBAM_026400	-1.10227	0.0077909	0.5h_vs_0h
gene-RBAM_016280	-1.30899	0.0078454	0.5h_vs_0h
gene-RBAM_034220	-1.00297	0.00796229	0.5h_vs_0h
gene-RBAM_001660|rpsM	-1.06209	0.00800552	0.5h_vs_0h
gene-RBAM_019730	1.23728	0.00801259	0.5h_vs_0h
gene-RBAM_003230	-1.0232	0.00826197	0.5h_vs_0h
gene-RBAM_004620	1.26513	0.00835313	0.5h_vs_0h
gene-RBAM_034810	1.88141	0.00845784	0.5h_vs_0h
gene-RBAM_024550	2.08528	0.00845976	0.5h_vs_0h
gene-RBAM_034780	1.44834	0.00849762	0.5h_vs_0h
gene-RBAM_010350|hemE	-1.12823	0.00868647	0.5h_vs_0h
gene-RBAM_39055	1.74941	0.00880781	0.5h_vs_0h
gene-RBAM_013150|fbpA	2.02399	0.00881052	0.5h_vs_0h
gene-RBAM_024100	-1.15864	0.00881163	0.5h_vs_0h
gene-RBAM_027600	1.11154	0.00881163	0.5h_vs_0h
gene-RBAM_034860	-1.3319	0.00888083	0.5h_vs_0h
gene-RBAM_023650|yqfD	1.16475	0.0089555	0.5h_vs_0h
gene-RBAM_010260|serC	-1.40804	0.00904539	0.5h_vs_0h
gene-RBAM_016020|flgC	-1.28027	0.00905529	0.5h_vs_0h
gene-RBAM_008660	1.72894	0.00915255	0.5h_vs_0h
gene-RBAM_011590	-1.46295	0.0093252	0.5h_vs_0h
gene-RBAM_032320	1.58856	0.00939048	0.5h_vs_0h
gene-RBAM_036180	1.65964	0.00958323	0.5h_vs_0h
gene-RBAM_034580	1.52398	0.00967844	0.5h_vs_0h
gene-RBAM_38485	-1.2941	0.00973347	0.5h_vs_0h
gene-RBAM_016250	-1.34784	0.00974293	0.5h_vs_0h
gene-RBAM_023850|rpsT	-1.36097	0.00976501	0.5h_vs_0h
gene-RBAM_033160|budA	1.297	0.0100597	0.5h_vs_0h
gene-RBAM_025100	-1.26229	0.0100598	0.5h_vs_0h
gene-RBAM_001590|rpmD	-1.26032	0.0100598	0.5h_vs_0h
gene-RBAM_004140	1.14807	0.0101814	0.5h_vs_0h
gene-RBAM_035530|efeB	-1.83265	0.0102178	0.5h_vs_0h
gene-RBAM_002150	1.38826	0.0102656	0.5h_vs_0h
gene-RBAM_025870	1.34243	0.0104211	0.5h_vs_0h
gene-RBAM_003350	1.60631	0.0105045	0.5h_vs_0h
gene-RBAM_035870	-1.48441	0.0107251	0.5h_vs_0h
gene-RBAM_033940	-1.16633	0.0107302	0.5h_vs_0h
gene-RBAM_003690|srfAD	1.08408	0.0107302	0.5h_vs_0h
gene-RBAM_034420|narH	-1.45748	0.0109678	0.5h_vs_0h
gene-RBAM_001650|rpmJ	-1.13383	0.0110058	0.5h_vs_0h
gene-RBAM_016060|fliH	-1.40078	0.0110058	0.5h_vs_0h
gene-RBAM_017610	1.08488	0.0110507	0.5h_vs_0h
gene-RBAM_027380	-1.20822	0.0110811	0.5h_vs_0h
gene-RBAM_004300	-1.81984	0.0111841	0.5h_vs_0h
gene-RBAM_006290	-1.11871	0.0112467	0.5h_vs_0h
gene-RBAM_029890	-2.05055	0.0115319	0.5h_vs_0h
gene-RBAM_005710|thiD	1.27922	0.0117123	0.5h_vs_0h
gene-RBAM_032710	-2.98112	0.0117123	0.5h_vs_0h
gene-RBAM_031070	-1.09711	0.0117377	0.5h_vs_0h
gene-RBAM_016840	-2.00329	0.0118058	0.5h_vs_0h
gene-RBAM_023220|rpmG	-1.76145	0.0118227	0.5h_vs_0h
gene-RBAM_011270	-1.03719	0.0119842	0.5h_vs_0h
gene-RBAM_002160	1.2104	0.0121486	0.5h_vs_0h
gene-RBAM_031710	1.27536	0.0123436	0.5h_vs_0h
gene-RBAM_026710|hmpA	1.35336	0.0123436	0.5h_vs_0h
gene-RBAM_013950|dapD	-1.10479	0.0128478	0.5h_vs_0h
gene-RBAM_032730	-2.75513	0.0129215	0.5h_vs_0h
gene-RBAM_004630	1.17734	0.0129581	0.5h_vs_0h
gene-RBAM_024870	-2.08837	0.0130921	0.5h_vs_0h
gene-RBAM_029010	1.94159	0.0130964	0.5h_vs_0h
gene-RBAM_021280	-1.61301	0.013098	0.5h_vs_0h
gene-RBAM_031270|gpmI	-1.1046	0.0131305	0.5h_vs_0h
gene-RBAM_022340|lpdA	-1.58086	0.0132832	0.5h_vs_0h
gene-RBAM_033950	-1.12316	0.0132832	0.5h_vs_0h
gene-RBAM_017060	1.51377	0.0133024	0.5h_vs_0h
gene-RBAM_031040	-1.67929	0.0133151	0.5h_vs_0h
gene-RBAM_012880	1.32825	0.0133283	0.5h_vs_0h
gene-RBAM_034570	1.23885	0.0133371	0.5h_vs_0h
gene-RBAM_022470	-3.03915	0.0133676	0.5h_vs_0h
gene-RBAM_000460	-2.11184	0.0135208	0.5h_vs_0h
gene-RBAM_001620	-1.08435	0.0137236	0.5h_vs_0h
gene-RBAM_012070	1.0969	0.0140195	0.5h_vs_0h
gene-RBAM_035810	1.72992	0.0140534	0.5h_vs_0h
gene-RBAM_036080|galE	-1.37897	0.0140732	0.5h_vs_0h
gene-RBAM_024030	1.42786	0.0141366	0.5h_vs_0h
gene-RBAM_016130	-1.66092	0.0141929	0.5h_vs_0h
gene-RBAM_012230	1.49792	0.0142928	0.5h_vs_0h
gene-RBAM_035440	1.72423	0.0143657	0.5h_vs_0h
gene-RBAM_019830	1.30598	0.0145189	0.5h_vs_0h
gene-RBAM_004290	-1.75379	0.0145986	0.5h_vs_0h
gene-RBAM_031670	1.74151	0.0147672	0.5h_vs_0h
gene-RBAM_033070	1.78383	0.0147991	0.5h_vs_0h
gene-RBAM_027720	1.81221	0.0149974	0.5h_vs_0h
gene-RBAM_017030	-1.49932	0.0150081	0.5h_vs_0h
gene-RBAM_016830|tdh	-2.08841	0.0151466	0.5h_vs_0h
gene-RBAM_022350	-1.51992	0.0153406	0.5h_vs_0h
gene-RBAM_035880	-1.60806	0.0154288	0.5h_vs_0h
gene-RBAM_027800|menD	-1.07003	0.0154734	0.5h_vs_0h
gene-RBAM_008990	-1.24761	0.0155953	0.5h_vs_0h
gene-RBAM_016050|fliG	-1.40292	0.015964	0.5h_vs_0h
gene-RBAM_020830|trpD	1.70392	0.0160355	0.5h_vs_0h
gene-RBAM_035430|qoxA	-1.79445	0.0162607	0.5h_vs_0h
gene-RBAM_019530|ablB	1.49004	0.0162607	0.5h_vs_0h
gene-RBAM_037740	1.27279	0.0162607	0.5h_vs_0h
gene-RBAM_032390	-1.39163	0.0164614	0.5h_vs_0h
gene-RBAM_023210	-1.0742	0.0164614	0.5h_vs_0h
gene-RBAM_004190	-1.91682	0.0164766	0.5h_vs_0h
gene-RBAM_005950	1.23229	0.0164825	0.5h_vs_0h
gene-RBAM_017930	1.49757	0.0164825	0.5h_vs_0h
gene-RBAM_007720	1.09635	0.0164857	0.5h_vs_0h
gene-RBAM_028080	-1.08985	0.0166459	0.5h_vs_0h
gene-RBAM_033050	1.12561	0.0166459	0.5h_vs_0h
gene-RBAM_029000	1.60112	0.0168053	0.5h_vs_0h
gene-RBAM_018710	-1.06136	0.0168053	0.5h_vs_0h
gene-RBAM_009090	1.80377	0.0168355	0.5h_vs_0h
gene-RBAM_027340	-1.12332	0.0169822	0.5h_vs_0h
gene-RBAM_036960|ahpC	1.30874	0.0170242	0.5h_vs_0h
gene-RBAM_015910	-1.47863	0.017051	0.5h_vs_0h
gene-RBAM_030610	-1.82994	0.0176305	0.5h_vs_0h
gene-RBAM_025770	1.41847	0.0178355	0.5h_vs_0h
gene-RBAM_016290	-1.17962	0.01805	0.5h_vs_0h
gene-RBAM_020810	1.70569	0.0182957	0.5h_vs_0h
gene-RBAM_011350	1.26963	0.0185541	0.5h_vs_0h
gene-RBAM_000770	1.544	0.0185578	0.5h_vs_0h
gene-RBAM_017580	2.03925	0.0186074	0.5h_vs_0h
gene-RBAM_004250	1.42295	0.0186567	0.5h_vs_0h
gene-RBAM_004670	1.4428	0.0187483	0.5h_vs_0h
gene-RBAM_030200	1.31076	0.0187529	0.5h_vs_0h
gene-RBAM_033060	1.20078	0.0189727	0.5h_vs_0h
gene-RBAM_015310	1.53114	0.0190061	0.5h_vs_0h
gene-RBAM_006820	1.32374	0.0190579	0.5h_vs_0h
gene-RBAM_018790	1.2206	0.0190892	0.5h_vs_0h
gene-RBAM_019520|ablA	1.47963	0.0191454	0.5h_vs_0h
gene-RBAM_003680|srfAC	1.04175	0.0191742	0.5h_vs_0h
gene-RBAM_38170	-1.03604	0.0193169	0.5h_vs_0h
gene-RBAM_035320	1.41541	0.0196996	0.5h_vs_0h
gene-RBAM_006970	-1.34024	0.0197677	0.5h_vs_0h
gene-RBAM_013140	1.63346	0.0201925	0.5h_vs_0h
gene-RBAM_030190	1.66373	0.0204006	0.5h_vs_0h
gene-RBAM_027710	1.54992	0.0212001	0.5h_vs_0h
gene-RBAM_025310|leuD	1.53477	0.0212673	0.5h_vs_0h
gene-RBAM_016080|fliJ	-1.57161	0.0217266	0.5h_vs_0h
gene-RBAM_016900	-1.38779	0.0222274	0.5h_vs_0h
gene-RBAM_025320|leuC	1.60883	0.0222274	0.5h_vs_0h
gene-RBAM_030040	1.08636	0.0228025	0.5h_vs_0h
gene-RBAM_025090	-1.10174	0.023146	0.5h_vs_0h
gene-RBAM_022490|ytaF	2.35368	0.0236341	0.5h_vs_0h
gene-RBAM_004730	1.66091	0.0236941	0.5h_vs_0h
gene-RBAM_021540	1.71036	0.0237797	0.5h_vs_0h
gene-RBAM_010590	1.71584	0.0237797	0.5h_vs_0h
gene-RBAM_014200	-1.46053	0.0237797	0.5h_vs_0h
gene-RBAM_004280	-1.32734	0.0241692	0.5h_vs_0h
gene-RBAM_023730|mtaB	-1.00716	0.0241692	0.5h_vs_0h
gene-RBAM_019540	1.3142	0.0242421	0.5h_vs_0h
gene-RBAM_031150	1.05343	0.0242421	0.5h_vs_0h
gene-RBAM_031770	1.03032	0.024282	0.5h_vs_0h
gene-RBAM_39090	1.65467	0.0244624	0.5h_vs_0h
gene-RBAM_031550	2.16527	0.024542	0.5h_vs_0h
gene-RBAM_017970|eda	1.26305	0.0249778	0.5h_vs_0h
gene-RBAM_011400	1.5322	0.0249892	0.5h_vs_0h
gene-RBAM_018150	2.00615	0.0250833	0.5h_vs_0h
gene-RBAM_014940	-1.30204	0.0253538	0.5h_vs_0h
gene-RBAM_036970|ahpF	1.20845	0.0255138	0.5h_vs_0h
gene-RBAM_010570	2.00463	0.0257295	0.5h_vs_0h
gene-RBAM_031560	2.28175	0.0257947	0.5h_vs_0h
gene-RBAM_015390	1.64168	0.0257947	0.5h_vs_0h
gene-RBAM_037330	1.33119	0.0261577	0.5h_vs_0h
gene-RBAM_034530	1.04622	0.0268757	0.5h_vs_0h
gene-RBAM_009040	1.37111	0.0268918	0.5h_vs_0h
gene-RBAM_003010	1.58518	0.0270659	0.5h_vs_0h
gene-RBAM_035250	-1.10235	0.0271972	0.5h_vs_0h
gene-RBAM_019510	1.41709	0.0271972	0.5h_vs_0h
gene-RBAM_016260	-1.02306	0.0273431	0.5h_vs_0h
gene-RBAM_018140	1.75481	0.0275844	0.5h_vs_0h
gene-RBAM_031650	2.13734	0.0276019	0.5h_vs_0h
gene-RBAM_033850	1.40551	0.0279543	0.5h_vs_0h
gene-RBAM_031630	2.12857	0.0282314	0.5h_vs_0h
gene-RBAM_031620	2.08836	0.0282517	0.5h_vs_0h
gene-RBAM_028160|betB	-1.7422	0.029263	0.5h_vs_0h
gene-RBAM_033440	-1.07393	0.0295312	0.5h_vs_0h
gene-RBAM_025330|leuB	1.58091	0.0296854	0.5h_vs_0h
gene-RBAM_024290	1.48695	0.030144	0.5h_vs_0h
gene-RBAM_006230	1.20345	0.0302063	0.5h_vs_0h
gene-RBAM_008200|pdaA	1.2276	0.0304214	0.5h_vs_0h
gene-RBAM_022320	-1.40994	0.0305722	0.5h_vs_0h
gene-RBAM_020800|trpB	1.57461	0.0306399	0.5h_vs_0h
gene-RBAM_009280	1.40618	0.0311701	0.5h_vs_0h
gene-RBAM_022330	-1.4507	0.0314824	0.5h_vs_0h
gene-RBAM_004000	-1.81294	0.0316275	0.5h_vs_0h
gene-RBAM_027650	1.59814	0.0317555	0.5h_vs_0h
gene-RBAM_033170|alsS	1.14861	0.0318072	0.5h_vs_0h
gene-RBAM_019550	1.19713	0.0318185	0.5h_vs_0h
gene-RBAM_003990	-1.47351	0.0318185	0.5h_vs_0h
gene-RBAM_38480	-1.1564	0.0319309	0.5h_vs_0h
gene-RBAM_012160	1.04041	0.0320179	0.5h_vs_0h
gene-RBAM_026070	-1.58831	0.0320179	0.5h_vs_0h
gene-RBAM_020690	-1.01967	0.0320704	0.5h_vs_0h
gene-RBAM_030180	1.49911	0.032254	0.5h_vs_0h
gene-RBAM_029970	-1.15811	0.032254	0.5h_vs_0h
gene-RBAM_033010	-3.82554	0.0322824	0.5h_vs_0h
gene-RBAM_025340	1.62428	0.0323416	0.5h_vs_0h
gene-RBAM_023080	1.30413	0.0332252	0.5h_vs_0h
gene-RBAM_027360	-1.00195	0.0332577	0.5h_vs_0h
gene-RBAM_029440	1.46808	0.033263	0.5h_vs_0h
gene-RBAM_015450	-1.0159	0.0336529	0.5h_vs_0h
gene-RBAM_031570	2.16764	0.0337589	0.5h_vs_0h
gene-RBAM_023100	1.51438	0.0337589	0.5h_vs_0h
gene-RBAM_003660|srfAB	1.00394	0.0343467	0.5h_vs_0h
gene-RBAM_013700|splB	1.1548	0.0346117	0.5h_vs_0h
gene-RBAM_003090	1.02144	0.0346523	0.5h_vs_0h
gene-RBAM_006120	-1.67606	0.0350577	0.5h_vs_0h
gene-RBAM_022900	1.59621	0.0351303	0.5h_vs_0h
gene-RBAM_003260	1.68208	0.0352924	0.5h_vs_0h
gene-RBAM_021520|spoVAD	1.59204	0.0354842	0.5h_vs_0h
gene-RBAM_010680	2.06997	0.035805	0.5h_vs_0h
gene-RBAM_033840	1.93368	0.0358157	0.5h_vs_0h
gene-RBAM_019180	1.26561	0.0359048	0.5h_vs_0h
gene-RBAM_028150	-1.59603	0.0359268	0.5h_vs_0h
gene-RBAM_013130	1.37601	0.0363911	0.5h_vs_0h
gene-RBAM_035180	-1.2108	0.0365682	0.5h_vs_0h
gene-RBAM_020840	1.18876	0.0369679	0.5h_vs_0h
gene-RBAM_007710	1.72131	0.037112	0.5h_vs_0h
gene-RBAM_027830	1.33568	0.0374364	0.5h_vs_0h
gene-RBAM_019740	1.07316	0.0375454	0.5h_vs_0h
gene-RBAM_001020	-1.0753	0.0375819	0.5h_vs_0h
gene-RBAM_013300	-1.03893	0.0376381	0.5h_vs_0h
gene-RBAM_012530	-1.92015	0.0377646	0.5h_vs_0h
gene-RBAM_018010	1.31681	0.0377744	0.5h_vs_0h
gene-RBAM_003550	-1.36764	0.037963	0.5h_vs_0h
gene-RBAM_016090	-1.44438	0.0379786	0.5h_vs_0h
gene-RBAM_012950	-1.10733	0.0380627	0.5h_vs_0h
gene-RBAM_38755	1.03532	0.0380627	0.5h_vs_0h
gene-RBAM_018190|fabD	1.91378	0.0381239	0.5h_vs_0h
gene-RBAM_022480	-3.0111	0.0386382	0.5h_vs_0h
gene-RBAM_022360	-1.26053	0.0386571	0.5h_vs_0h
gene-RBAM_017220|spoVK	1.17718	0.0388614	0.5h_vs_0h
gene-RBAM_022370|yqiS	-1.28259	0.0390886	0.5h_vs_0h
gene-RBAM_009650	1.7483	0.0392703	0.5h_vs_0h
gene-RBAM_003950	-1.55682	0.0392844	0.5h_vs_0h
gene-RBAM_018160	1.90379	0.039547	0.5h_vs_0h
gene-RBAM_030630	-1.30884	0.0403299	0.5h_vs_0h
gene-RBAM_030330	1.00319	0.0404329	0.5h_vs_0h
gene-RBAM_014730|ctaA	-1.38982	0.0407053	0.5h_vs_0h
gene-RBAM_022560|spoIVB	1.20559	0.0409037	0.5h_vs_0h
gene-RBAM_018910	-1.00682	0.0410578	0.5h_vs_0h
gene-RBAM_038050	1.25308	0.0410578	0.5h_vs_0h
gene-RBAM_38895	1.23452	0.0421379	0.5h_vs_0h
gene-RBAM_016230|flhA	-1.23564	0.0423973	0.5h_vs_0h
gene-RBAM_037730	1.07814	0.0425647	0.5h_vs_0h
gene-RBAM_013460	1.19385	0.0427507	0.5h_vs_0h
gene-RBAM_034380|cls	1.02122	0.0430355	0.5h_vs_0h
gene-RBAM_007390	1.45117	0.0430355	0.5h_vs_0h
gene-RBAM_031610	1.87853	0.0430382	0.5h_vs_0h
gene-RBAM_003630|hxlA	1.25928	0.043135	0.5h_vs_0h
gene-RBAM_036890	-1.32729	0.0436017	0.5h_vs_0h
gene-RBAM_024200	1.10623	0.0440491	0.5h_vs_0h
gene-RBAM_018640|proB	-1.12988	0.0443504	0.5h_vs_0h
gene-RBAM_020820|trpC	1.53568	0.0443504	0.5h_vs_0h
gene-RBAM_008100	-1.15049	0.0444617	0.5h_vs_0h
gene-RBAM_028940|essB	-1.09106	0.0445997	0.5h_vs_0h
gene-RBAM_032690	-2.11571	0.0446107	0.5h_vs_0h
gene-RBAM_012140|galE	1.14493	0.0448764	0.5h_vs_0h
gene-RBAM_021530|spoVAC	1.38271	0.0453668	0.5h_vs_0h
gene-RBAM_018170	1.92737	0.0459908	0.5h_vs_0h
gene-RBAM_016100	-1.27822	0.0460201	0.5h_vs_0h
gene-RBAM_032550|flgL	-1.38265	0.0470943	0.5h_vs_0h
gene-RBAM_014210	-1.0344	0.048496	0.5h_vs_0h
gene-RBAM_020200	1.45975	0.0486117	0.5h_vs_0h
gene-RBAM_003290	-1.86637	0.0486117	0.5h_vs_0h
gene-RBAM_006110	-1.29756	0.0486888	0.5h_vs_0h
gene-RBAM_38380	1.25694	0.0495129	0.5h_vs_0h

## Sheet: Supplementary Data 4
Supplementary Data 4. Identification of 198 candidate metabolites through low-value filtering and differential metabolite analysis.
Metabolites	VIP	Control	Treatment	p	q	log2FC
pos_337	1.0915	1.07e-08	3.06e-05	0.000557143	0.2925	11.4855
neg_178	1.08821	1.53e-06	0.000483306	0.00226493	0.871999	8.30326
pos_205	1.09068	1.05e-07	3.27e-05	0.00116326	0.54074	8.28744
pos_175	1.09263	1.04e-07	3.26e-05	9.31e-05	0.0601254	8.28605
pos_330	1.06293	3.82e-08	1.13e-05	0.0144529	1	8.21374
neg_106	1.09026	4.77e-05	0.0124626	0.00136874	0.608121	8.0294
neg_49	1.09283	3.85e-06	0.000866648	7.19e-05	0.0473183	7.81444
neg_10	1.09292	6.91e-07	0.000145393	1.46e-05	0.0102212	7.71775
pos_231	1.09232	2.53e-07	4.27e-05	7.18e-05	0.0473183	7.39895
neg_32	1.09242	4.69e-05	0.00764658	0.000270879	0.158193	7.35011
pos_517	1.09274	6.23e-07	9.45e-05	9.94e-05	0.0637234	7.24366
neg_173	1.09208	1.04e-06	0.000118752	0.000286417	0.166122	6.83015
neg_6	1.09194	1.04e-05	0.000920994	0.000520591	0.278026	6.46392
pos_490	1.09079	6.39e-07	5.33e-05	0.000696998	0.351984	6.38218
pos_464	1.09071	8.97e-07	5.5e-05	0.000458518	0.252643	5.93784
neg_30	1.09012	8.98e-05	0.00485529	0.00144635	0.629164	5.75616
pos_439	1.0916	2.06e-06	0.000104179	0.000649873	0.334685	5.65794
pos_315	1.04483	4.64e-08	2.05e-06	0.0230338	1	5.46666
pos_150	1.08675	8.57e-08	3.73e-06	0.000585123	0.305434	5.4443
pos_45	1.0618	2.74e-07	1.03e-05	0.0132434	1	5.2273
neg_62	1.09291	4.84e-06	0.000170461	6.14e-07	0.000451323	5.13829
pos_447	1.0905	1.99e-07	6.8e-06	0.00035211	0.199999	5.09085
pos_110	1.09184	4.85e-06	0.000161646	0.000450126	0.248469	5.0597
pos_183	1.06867	6.09e-07	1.98e-05	0.0114108	1	5.02127
pos_17	1.09291	6.88e-05	0.00189836	9.38e-07	0.000688366	4.7862
pos_408	1.08918	3.77e-07	1.02e-05	0.000320344	0.184198	4.75627
pos_519	1.09274	9.7e-07	2.53e-05	8.14e-06	0.00579533	4.70641
pos_322	1.09161	2.71e-06	6.35e-05	0.000523783	0.278653	4.54862
pos_104	1.09229	3.02e-05	0.000698937	0.000190272	0.117017	4.53254
pos_207	1.08714	3.76e-07	8.49e-06	0.000283499	0.164713	4.49696
neg_146	1.09277	0.000103179	0.00217453	7.71e-05	0.050258	4.39748
neg_117	1.06066	9.54e-07	1.99e-05	0.00969761	1	4.38252
pos_396	1.0876	3.1e-06	6.25e-05	0.00234726	0.891959	4.33197
pos_121	1.07451	0.000133505	0.00266724	0.00874919	1	4.32038
neg_92	1.09285	0.000297631	0.00562643	2.39e-05	0.0165518	4.24062
pos_246	1.09263	3.97e-06	6.93e-05	4.93e-07	0.000364115	4.12755
pos_333	1.08925	1.66e-05	0.000275271	0.00182585	0.752249	4.0545
pos_30	1.0924	0.000552513	0.00903915	0.000149943	0.0944641	4.03211
neg_2	1.09239	0.000140351	0.00213842	0.000182079	0.112525	3.92944
pos_436	1.07724	7.97e-07	1.14e-05	0.00190609	0.771905	3.84313
neg_24	1.08751	1.75e-05	0.000246664	0.00231689	0.885053	3.81712
pos_385	1.09288	0.000100119	0.00139845	4.72e-05	0.0318154	3.80404
neg_167	1.08871	0.000223733	0.00308923	0.00208345	0.813433	3.7874
pos_303	1.09223	0.000580294	0.00799725	0.000366616	0.206405	3.78465
pos_386	1.09081	3.11e-05	0.00042086	0.000882686	0.428985	3.75681
pos_342	1.0879	3.11e-05	0.000407696	0.00206997	0.81296	3.71405
pos_521	1.0925	0.000121267	0.00156274	0.00010164	0.064948	3.68782
neg_109	1.09258	0.000424482	0.0054265	0.000197234	0.120707	3.67625
pos_382	1.09181	0.000167602	0.00213921	0.000212822	0.128545	3.67397
pos_146	1.09229	0.000352529	0.00437002	0.000236219	0.140787	3.63183
pos_460	1.09165	6.97e-06	8.34e-05	4.67e-05	0.031518	3.58093
neg_181	1.08144	1.32e-05	0.000154561	0.00276996	1	3.5492
pos_37	1.09287	0.000728003	0.00837851	2.82e-05	0.0194061	3.52468
pos_6	1.09254	0.000681768	0.00747776	0.000152832	0.0961314	3.45525
pos_218	1.07515	0.000231856	0.00251422	0.00786281	1	3.43881
pos_310	1.07186	1.68e-06	1.77e-05	0.00891537	1	3.39707
neg_200	1.0924	0.00045808	0.00482022	0.000287295	0.166344	3.39543
pos_368	1.09013	0.00011884	0.00122077	0.00108661	0.51288	3.3607
pos_557	1.06045	1.23e-06	1.26e-05	0.00402441	1	3.35742
pos_64	1.09191	0.000133721	0.00121569	0.000256688	0.150676	3.18448
pos_286	1.07685	0.000345245	0.00292443	0.00713552	1	3.08246
pos_11	1.08797	0.000115864	0.000937563	0.00213364	0.82785	3.01648
pos_296	1.08631	1.15e-05	8.96e-05	0.000674679	0.345901	2.96743
pos_323	1.09209	0.000120447	0.000931904	6.38e-05	0.0422471	2.95179
neg_187	1.09072	2.95e-05	0.000221022	7.54e-05	0.0492799	2.90541
pos_238	1.09222	0.000550801	0.00410604	0.000237115	0.140787	2.89815
pos_68	1.09251	0.000110616	0.000810325	1.25e-05	0.00878292	2.87294
pos_39	1.07914	5.37e-06	3.87e-05	0.00157664	0.671487	2.85058
neg_63	1.09225	3.36e-05	0.00023912	6.61e-06	0.00472859	2.8312
neg_96	1.03227	3.63e-07	2.57e-06	0.0190274	1	2.82053
pos_497	1.09073	5.77e-05	0.00039124	0.000356594	0.202189	2.76058
pos_357	1.08033	0.000530189	0.00350392	0.00446	1	2.72439
pos_139	1.09285	6.71e-05	0.000414019	4.22e-05	0.0285924	2.62531
neg_184	1.09162	0.000176832	0.00104083	0.000339596	0.194246	2.55728
pos_252	1.08998	6.8e-05	0.000398248	0.000400218	0.222921	2.55006
pos_494	1.09053	0.000232811	0.00132912	0.000820632	0.407033	2.51324
pos_5	1.08946	5.11e-06	2.91e-05	5.68e-05	0.0380136	2.50962
pos_4	1.08252	8.67e-05	0.000489422	0.00469302	1	2.49642
neg_69	1.0686	3.87e-06	2.1e-05	0.00777015	1	2.43998
pos_474	1.0828	3.86e-05	0.000205201	0.00229941	0.880818	2.41161
neg_61	1.09262	0.017873	0.0930879	0.000192497	0.118193	2.38081
neg_38	1.08933	6.11e-05	0.000316897	0.000222265	0.133137	2.37477
pos_556	1.08693	3.71e-05	0.00019037	0.000184971	0.114127	2.36061
pos_411	1.09208	3.15e-05	0.000160832	0.000185369	0.114187	2.35213
neg_39	1.09258	0.000627327	0.00318743	4.93e-06	0.00353167	2.34511
pos_98	1.09196	0.000101057	0.000511623	3.85e-05	0.0261988	2.33991
pos_227	1.0884	3.02e-05	0.000152536	0.00151269	0.650458	2.33812
pos_119	1.09038	1.12e-05	5.56e-05	0.000397325	0.222105	2.30816
pos_111	1.09274	0.000361227	0.00176233	4.8e-07	0.000354382	2.28651
pos_298	1.06375	8.44e-07	3.92e-06	0.00121658	0.560843	2.21488
pos_550	1.08124	4.85e-05	0.000224296	0.000207904	0.126406	2.20935
neg_176	1.08712	6.94e-05	0.000320797	6.1e-05	0.0404353	2.20865
pos_529	1.07917	2.22e-05	0.000101436	0.00556559	1	2.18977
pos_417	1.02523	1.83e-06	8.35e-06	0.00604594	1	2.1892
pos_292	1.08242	2.73e-05	0.000118629	0.00288808	1	2.12124
pos_527	1.08353	0.000497513	0.00213351	0.0036819	1	2.10042
pos_143	1.05998	1.26e-05	5.27e-05	0.00157626	0.671487	2.0682
pos_215	1.08887	0.000108262	0.000434783	0.00193034	0.777928	2.00577
neg_199	1.08931	7.54e-05	0.000302571	7.42e-05	0.0485813	2.00528
pos_268	1.09266	0.00246294	0.0098612	3.7e-05	0.0253303	2.00138
neg_40	1.08893	0.000912173	0.000219621	0.00189736	0.770329	-2.05429
pos_109	1.07482	5e-05	1.19e-05	0.000507266	0.273416	-2.07162
pos_262	1.03659	8.38e-06	1.98e-06	0.0112157	1	-2.08202
pos_173	1.08993	0.000648361	0.00015278	0.00112791	0.526733	-2.08534
pos_190	1.07755	1.53e-05	3.55e-06	0.000503361	0.272145	-2.11214
neg_174	1.0841	0.00160942	0.000368664	0.000107887	0.0688321	-2.12616
pos_528	1.08943	0.000938183	0.000205897	0.000868523	0.423839	-2.18795
pos_253	1.0881	4.39e-05	9.4e-06	0.00109651	0.516458	-2.22349
pos_293	1.09275	0.000180458	3.85e-05	2.46e-06	0.00178486	-2.22998
pos_184	1.08835	2.48e-05	5.26e-06	0.000128574	0.0816448	-2.23629
pos_149	1.08538	1e-05	2.12e-06	0.00164023	0.692096	-2.23896
pos_80	1.08335	1.94e-05	4.03e-06	0.00164811	0.692096	-2.26472
pos_132	1.07775	0.0133311	0.00254209	0.00653221	1	-2.39071
neg_111	1.09267	0.00200839	0.000381354	6.47e-05	0.0427683	-2.39684
pos_97	1.08475	2.53e-05	4.79e-06	0.000915932	0.442395	-2.39914
pos_401	1.09211	9.82e-05	1.82e-05	0.000201366	0.123035	-2.43176
pos_189	1.08493	0.000837155	0.000150821	0.000238532	0.141211	-2.47266
pos_93	1.09208	0.00281824	0.000487529	2.25e-05	0.0156425	-2.53124
pos_335	1.08045	7.19e-05	1.18e-05	0.00385141	1	-2.60314
pos_493	1.0928	0.000387711	6.31e-05	1.25e-07	9.32e-05	-2.61851
pos_42	1.08254	0.00417444	0.000677966	0.00382754	1	-2.6223
neg_112	1.0895	0.0557924	0.0090586	0.00124185	0.570926	-2.62271
pos_492	1.07844	2.05e-05	3.26e-06	0.00480794	1	-2.65121
pos_313	1.085	2.23e-05	3.49e-06	0.00138379	0.609218	-2.67928
pos_91	1.08525	0.00559965	0.000866503	0.00236821	0.897552	-2.69206
neg_21	1.0918	0.00163893	0.000249852	0.000148567	0.0937457	-2.71361
pos_36	1.02254	7.52e-06	1.15e-06	0.0221263	1	-2.71476
pos_452	1.09155	0.00494565	0.000750296	0.000516724	0.277249	-2.72063
neg_135	1.08544	0.00072159	0.000105057	0.000487747	0.265822	-2.78
pos_434	1.08854	8.06e-05	1.14e-05	0.0001959	0.120087	-2.81627
pos_90	1.08604	0.00143911	0.000201906	0.00194234	0.779105	-2.83342
pos_33	1.08722	0.00139729	0.000181043	0.00171454	0.71325	-2.94823
pos_140	1.07003	0.000179209	2.12e-05	0.00903305	1	-3.07724
neg_196	1.09034	0.00709998	0.00084027	0.000422759	0.235054	-3.07889
neg_8	1.09067	0.00692506	0.000819072	0.000562863	0.29494	-3.07977
neg_56	1.09287	0.00843963	0.000990177	6.83e-05	0.0450906	-3.09142
neg_127	1.08831	0.0393852	0.00442416	0.00149316	0.643553	-3.15418
pos_63	1.09143	0.000866281	9.34e-05	0.000459517	0.252734	-3.21334
neg_87	1.09015	0.00939614	0.00100694	0.00127799	0.581487	-3.22209
pos_105	1.07192	9.32e-05	9.98e-06	0.00938398	1	-3.22246
pos_35	1.0867	3.51e-05	3.7e-06	0.00183972	0.752444	-3.2432
pos_509	1.08533	2.34e-05	2.3e-06	0.000466742	0.255308	-3.34475
pos_525	1.08901	0.00381676	0.000372586	0.00124114	0.570926	-3.35671
neg_121	1.09129	0.0291036	0.002669	0.000294129	0.169712	-3.44682
neg_65	1.08505	5.29e-05	4.79e-06	0.00279572	1	-3.46417
pos_496	1.08856	9.69e-05	8.67e-06	0.00116288	0.54074	-3.48201
pos_38	1.06478	4.66e-05	4.16e-06	0.0120256	1	-3.48683
pos_169	1.08477	1.85e-05	1.64e-06	0.00314482	1	-3.49869
pos_46	1.07737	6.77e-05	5.89e-06	0.00527404	1	-3.52282
neg_137	1.07883	0.000940776	8.15e-05	0.00674136	1	-3.52898
pos_376	1.0766	0.139533	0.0114182	0.00772539	1	-3.6112
pos_263	1.09092	0.000137376	1.08e-05	0.00069278	0.350595	-3.66458
neg_185	1.09262	0.0134445	0.00105978	0.000227061	0.135782	-3.66518
pos_20	1.08825	0.00037582	2.91e-05	0.00158492	0.671487	-3.6893
neg_139	1.0926	0.00456652	0.000344012	0.000202262	0.12338	-3.73057
pos_125	1.08435	0.000112297	8.01e-06	0.00354712	1	-3.80998
neg_141	1.09265	0.000877762	5.71e-05	5.33e-07	0.000392477	-3.94227
neg_45	1.05134	5.02e-06	3.21e-07	0.0185816	1	-3.96704
pos_421	1.08737	1.91e-05	1.22e-06	0.000293604	0.169703	-3.96847
pos_367	1.09063	0.000458931	2.92e-05	0.000922499	0.444644	-3.97424
pos_316	1.09084	0.00191485	0.000121126	0.000781663	0.388486	-3.98265
neg_51	1.09044	0.000188879	1.18e-05	0.00111881	0.524721	-4.00468
pos_164	1.08364	7.39e-05	4.57e-06	0.00414002	1	-4.01636
pos_541	1.0884	0.0357438	0.00215044	0.00190594	0.771905	-4.05499
pos_84	1.06891	1.76e-05	1.02e-06	0.0104804	1	-4.11234
pos_204	1.09009	0.000372737	2.03e-05	0.000714324	0.359305	-4.19624
pos_370	1.08224	4.21e-05	2.11e-06	0.00355546	1	-4.32079
neg_159	1.08982	0.00159564	7.96e-05	0.00153297	0.656146	-4.32462
pos_374	1.08668	0.0027909	0.000122995	0.00257363	0.956531	-4.50406
pos_70	1.08797	2.11e-05	9.22e-07	0.00148588	0.642042	-4.51633
pos_372	1.08969	0.0033916	0.000139711	0.00170409	0.710605	-4.60145
pos_200	1.08706	0.00137875	5.31e-05	0.00243251	0.914623	-4.69851
pos_160	1.08694	0.000307585	1.17e-05	0.00243995	0.914982	-4.72052
pos_369	1.08959	0.000106133	3.69e-06	0.00120563	0.557012	-4.84742
pos_196	1.08759	0.00150607	5.23e-05	0.00218033	0.843786	-4.84875
pos_343	1.08952	0.000320275	9.78e-06	0.00133292	0.598482	-5.03333
pos_430	1.09152	0.00150284	3.87e-05	0.000674271	0.345901	-5.27797
pos_147	1.09028	0.00132789	3.33e-05	0.00112442	0.526227	-5.31747
pos_559	1.09011	0.00111241	2.43e-05	0.00130936	0.59052	-5.51659
pos_21	1.08811	0.000867094	1.78e-05	0.00240605	0.909486	-5.60894
pos_389	1.02239	4.23e-05	8.32e-07	0.0336183	1	-5.66737
pos_41	1.09059	1.22e-05	2.06e-07	0.000358916	0.203146	-5.88415
pos_243	1.09207	0.0338534	0.000566439	0.000446094	0.24669	-5.90124
pos_383	1.0915	1.75e-05	2.92e-07	0.000218705	0.131442	-5.90634
pos_133	1.07736	3.15e-05	5.2e-07	0.00644228	1	-5.9207
pos_26	1.08353	0.0167911	0.000268567	0.0046836	1	-5.96627
pos_106	1.07994	2.29e-05	3.49e-07	0.00576998	1	-6.03598
pos_274	1.09242	0.000489423	7.28e-06	0.000174168	0.108333	-6.07034
neg_122	1.08584	9.16e-05	1.27e-06	0.00256147	0.955427	-6.17221
pos_86	1.07996	0.000109283	1.38e-06	0.00544731	1	-6.31109
pos_40	1.05464	8.43e-06	9.74e-08	0.016488	1	-6.43564
pos_328	1.08915	0.00104051	9.66e-06	0.00164558	0.692096	-6.75155
pos_259	1.0894	0.0381086	0.000301047	0.00182681	0.752249	-6.98399
neg_163	1.08917	6.67e-05	5e-07	0.0011078	0.520668	-7.05961
pos_261	1.09174	2.41e-05	1.72e-07	7.31e-05	0.0480485	-7.13048
pos_219	1.09073	7.43e-05	2.71e-09	0.000988155	0.475303	-14.7417
pos_250	1.09159	4.17e-05	3.31e-10	0.000496123	0.269395	-16.9414
