# Supplementary material for: Streptomyces sesquiterpenes elicit 10-HCA secretion and recruit disease-suppressive microbiota to enhance banana Fusarium wilt resistance
Source: Nat Commun. 2026 Jun 3;17:7138. doi: 10.1038/s41467-026-73928-x (PMC13396392; doi:10.1038/s41467-026-73928-x)
Supplement: Supplementary file 6 — Source Data [file 41467_2026_73928_MOESM6_ESM.xlsx]

## Sheet: Fig. 1d-e
Foc TR4 content and disease index in various experimental groups.
Traits	Field	Group	Values
Number of Foc TR4	Field 1	IS	39000
Number of Foc TR4	Field 1	IS	50000
Number of Foc TR4	Field 1	IS	36000
Number of Foc TR4	Field 1	IS	32000
Number of Foc TR4	Field 1	IS	34000
Number of Foc TR4	Field 1	IS	43000
Number of Foc TR4	Field 1	CTL	45000
Number of Foc TR4	Field 1	CTL	40000
Number of Foc TR4	Field 1	CTL	68000
Number of Foc TR4	Field 1	CTL	37000
Number of Foc TR4	Field 1	CTL	64000
Number of Foc TR4	Field 1	CTL	53000
Number of Foc TR4	Field 1	SST	42000
Number of Foc TR4	Field 1	SST	30000
Number of Foc TR4	Field 1	SST	29000
Number of Foc TR4	Field 1	SST	37000
Number of Foc TR4	Field 1	SST	25000
Number of Foc TR4	Field 1	SST	34000
Number of Foc TR4	Field 1	PST	1250
Number of Foc TR4	Field 1	PST	1340
Number of Foc TR4	Field 1	PST	1420
Number of Foc TR4	Field 1	PST	1280
Number of Foc TR4	Field 1	PST	1260
Number of Foc TR4	Field 1	PST	1200
Number of Foc TR4	Field 2	IS	25000
Number of Foc TR4	Field 2	IS	26000
Number of Foc TR4	Field 2	IS	42000
Number of Foc TR4	Field 2	IS	31000
Number of Foc TR4	Field 2	IS	29000
Number of Foc TR4	Field 2	IS	35000
Number of Foc TR4	Field 2	CTL	45000
Number of Foc TR4	Field 2	CTL	42000
Number of Foc TR4	Field 2	CTL	30000
Number of Foc TR4	Field 2	CTL	44000
Number of Foc TR4	Field 2	CTL	57000
Number of Foc TR4	Field 2	CTL	39000
Number of Foc TR4	Field 2	SST	34000
Number of Foc TR4	Field 2	SST	20000
Number of Foc TR4	Field 2	SST	32000
Number of Foc TR4	Field 2	SST	21000
Number of Foc TR4	Field 2	SST	27000
Number of Foc TR4	Field 2	SST	25000
Number of Foc TR4	Field 2	PST	980
Number of Foc TR4	Field 2	PST	820
Number of Foc TR4	Field 2	PST	1120
Number of Foc TR4	Field 2	PST	850
Number of Foc TR4	Field 2	PST	960
Number of Foc TR4	Field 2	PST	830
Diease index	Field 1	CTL	82.5
Diease index	Field 1	CTL	80
Diease index	Field 1	CTL	80
Diease index	Field 1	PST	15
Diease index	Field 1	PST	17.5
Diease index	Field 1	PST	12.5
Diease index	Field 2	CTL	77.5
Diease index	Field 2	CTL	82.5
Diease index	Field 2	CTL	82.5
Diease index	Field 2	PST	17.5
Diease index	Field 2	PST	20
Diease index	Field 2	PST	17.5

## Sheet: Fig. 2c
Differentially expressed ASVs between CTL and PST identified using DESeq2 in Field 1.
Num	log2FoldChange	p-adjusted
ASV3152	5.94825	0.000787608
ASV3133	6.33537	0.000787608
ASV0222	-5.90875	0.00255063
ASV4573	-6.5735	0.00255063
ASV0684	5.63776	0.00367677
ASV2324	4.648	0.00538127
ASV0639	5.15353	0.008804
ASV1596	5.2676	0.0091969
ASV0024	4.52691	0.0091969
ASV0632	4.48401	0.0091969
ASV3875	5.18928	0.0091969
ASV0647	4.67951	0.0104339
ASV0658	4.63386	0.0129774
ASV3140	4.36218	0.0137831
ASV0515	4.16858	0.0148114
ASV4578	-5.15553	0.0156913
ASV5795	5.40775	0.0156913
ASV0782	3.84151	0.0156913
ASV4021	4.25764	0.0175774
ASV4587	-5.0488	0.0175774
ASV0078	-5.29633	0.0178702
ASV2672	5.19102	0.0189791
ASV0674	-4.42133	0.0207572
ASV0059	-4.63866	0.0207572
ASV3139	4.81546	0.0207572
ASV1195	4.72795	0.0210727
ASV0029	-4.39421	0.0210727
ASV3885	4.35977	0.0210727
ASV0332	-4.21716	0.0210727
ASV0050	-4.25897	0.0210727
ASV4594	-4.24235	0.0211642
ASV0426	-4.64318	0.0211642
ASV4575	-4.56679	0.0211642
ASV5936	4.6868	0.0212012
ASV0092	-3.84812	0.0212012
ASV4577	-4.18572	0.0212012
ASV4574	-4.51008	0.0212012
ASV0175	-3.49675	0.0212012
ASV0108	-4.23066	0.0212012
ASV3447	-4.51693	0.0212012
ASV4602	-3.98644	0.0212012
ASV0124	3.67054	0.022917
ASV2704	-4.25153	0.022917
ASV8535	-4.98635	0.022917
ASV7254	-4.98635	0.022917
ASV7151	-4.94734	0.022917
ASV7370	-4.94734	0.022917
ASV8562	-4.94734	0.022917
ASV0767	4.29238	0.022917
ASV5657	-4.92744	0.022917
ASV0675	4.0367	0.022917
ASV3120	4.72869	0.022917
ASV8579	-4.84495	0.022917
ASV1289	3.37433	0.022917
ASV7016	-4.82356	0.022917
ASV0476	-4.82356	0.022917
ASV8568	-4.77981	0.022917
ASV8494	-3.95402	0.022917
ASV0031	4.02698	0.022917
ASV8565	-4.71157	0.022917
ASV4589	-3.50059	0.022917
ASV1131	-4.68808	0.022917
ASV3158	-4.6642	0.022917
ASV6994	-4.63991	0.022917
ASV7045	-4.59007	0.022917
ASV8556	-4.59007	0.022917
ASV0559	-4.59007	0.022917
ASV7835	-4.56448	0.022917
ASV7065	-4.56448	0.022917
ASV0725	3.06008	0.0240563
ASV1320	3.34389	0.0249864
ASV4499	4.03241	0.0258317
ASV4568	-3.83209	0.0281205
ASV0400	3.30869	0.0281205
ASV0185	3.6012	0.0290637
ASV1341	-3.74563	0.0290637
ASV4848	4.1251	0.0290637
ASV1027	-3.72319	0.0290637
ASV3169	3.53656	0.0296074
ASV0065	-3.68219	0.0296638
ASV0075	-3.66165	0.0296638
ASV4576	-3.67596	0.0307592
ASV0007	-3.59334	0.0313513
ASV0572	3.00712	0.0367991
ASV3210	-3.61094	0.0388728
ASV0145	-4.08594	0.0390347
ASV4681	-3.24965	0.042408
ASV0375	3.10419	0.046678
ASV2714	3.32247	0.0598222
ASV0368	2.7833	0.0610918
ASV0704	2.82923	0.0680143
ASV0348	2.58979	0.0738643
ASV0044	-2.87626	0.0776741
ASV0020	2.8122	0.0855293
ASV0621	2.43666	0.0879218
ASV0350	2.39337	0.0891639
ASV3947	2.69045	0.0953841
ASV8346	-3.13026	0.0985434
ASV0986	2.58861	0.10315
ASV0042	-2.59878	0.103548
ASV0118	2.73945	0.111526
ASV0013	2.43735	0.119194
ASV1104	-3.01293	0.119313
ASV1047	-2.96826	0.123475
ASV8336	-3.01898	0.135091
ASV0058	-2.00176	0.14817
ASV0779	2.05326	0.155061
ASV0743	2.06322	0.155573
ASV5501	-2.62858	0.157255
ASV3200	-2.54326	0.157255
ASV0149	2.28329	0.157255
ASV0355	-2.7464	0.157255
ASV0431	2.1019	0.160967
ASV0019	-2.34532	0.172375
ASV3999	-2.51277	0.185335
ASV0046	-1.96514	0.185573
ASV0625	-2.59056	0.186791
ASV0038	2.04285	0.19081
ASV0478	-2.07329	0.207358
ASV0090	-1.92544	0.253502
ASV2711	1.80535	0.257268
ASV1038	1.9335	0.257268
ASV0338	-2.09241	0.257268
ASV0043	-2.10486	0.257304
ASV0002	1.68536	0.261144
ASV0376	2.11889	0.261144
ASV0022	1.91174	0.282187
ASV3354	1.6468	0.282577
ASV0027	-1.5439	0.284314
ASV0041	1.85016	0.291556
ASV0547	-1.87561	0.303211
ASV0620	1.78093	0.314887
ASV0083	1.8767	0.314887
ASV0005	-1.27659	0.320796
ASV3349	-1.62738	0.33026
ASV1200	1.35581	0.353204
ASV5909	-1.44583	0.389309
ASV8309	1.46201	0.407433
ASV5590	-1.51003	0.412937
ASV0010	-1.07369	0.412937
ASV0121	-1.55263	0.412937
ASV0052	1.17628	0.419389
ASV0627	1.24409	0.421957
ASV7789	-1.61204	0.447156
ASV0728	-1.4392	0.497985
ASV0387	1.03889	0.497985
ASV0008	0.97128	0.517472
ASV0026	1.01765	0.528131
ASV7229	-1.35136	0.536006
ASV0001	0.910166	0.539294
ASV0273	-0.831711	0.562495
ASV2843	-1.05719	0.562495
ASV0352	-1.11619	0.562787
ASV0190	0.606049	0.69245
ASV0091	0.669162	0.69245
ASV1437	-0.72327	0.69245
ASV0035	-0.763529	0.699686
ASV0055	-0.752901	0.699686
ASV1463	-0.619291	0.727885
ASV0016	0.548385	0.748476
ASV0018	-0.350438	0.843071
ASV3524	0.384018	0.844485
ASV0617	-0.375471	0.844485
ASV0011	-0.396711	0.845271
ASV0215	-0.328098	0.856806
ASV0280	-0.337085	0.877037
ASV0003	-0.270005	0.894835
ASV0063	-0.22522	0.905308
ASV0017	-0.194121	0.932285
ASV1192	0.19345	0.932935
ASV0021	0.148909	0.941953
ASV0159	0.152041	0.943787
ASV0014	-0.0783448	0.970781
ASV8313	-0.0996434	0.970781
ASV0056	0.0599482	0.981372
ASV0452	-0.0669323	0.981372
ASV0006	-0.0205435	0.985912
ASV0499	0.0224953	0.985912

## Sheet: Fig. 4b
Identification of 198 candidate metabolites through low-value filtering and differential metabolite analysis.
Metabolites	VIP	Control	Treatment	p	q	log2FC
pos_337	1.0915	1.07e-08	3.06e-05	0.000557143	0.2925	11.4855
neg_178	1.08821	1.53e-06	0.000483306	0.00226493	0.871999	8.30326
pos_205	1.09068	1.05e-07	3.27e-05	0.00116326	0.54074	8.28744
pos_175	1.09263	1.04e-07	3.26e-05	9.31e-05	0.0601254	8.28605
pos_330	1.06293	3.82e-08	1.13e-05	0.0144529	1	8.21374
neg_106	1.09026	4.77e-05	0.0124626	0.00136874	0.608121	8.0294
neg_49	1.09283	3.85e-06	0.000866648	7.19e-05	0.0473183	7.81444
neg_10	1.09292	6.91e-07	0.000145393	1.46e-05	0.0102212	7.71775
pos_231	1.09232	2.53e-07	4.27e-05	7.18e-05	0.0473183	7.39895
neg_32	1.09242	4.69e-05	0.00764658	0.000270879	0.158193	7.35011
pos_517	1.09274	6.23e-07	9.45e-05	9.94e-05	0.0637234	7.24366
neg_173	1.09208	1.04e-06	0.000118752	0.000286417	0.166122	6.83015
neg_6	1.09194	1.04e-05	0.000920994	0.000520591	0.278026	6.46392
pos_490	1.09079	6.39e-07	5.33e-05	0.000696998	0.351984	6.38218
pos_464	1.09071	8.97e-07	5.5e-05	0.000458518	0.252643	5.93784
neg_30	1.09012	8.98e-05	0.00485529	0.00144635	0.629164	5.75616
pos_439	1.0916	2.06e-06	0.000104179	0.000649873	0.334685	5.65794
pos_315	1.04483	4.64e-08	2.05e-06	0.0230338	1	5.46666
pos_150	1.08675	8.57e-08	3.73e-06	0.000585123	0.305434	5.4443
pos_45	1.0618	2.74e-07	1.03e-05	0.0132434	1	5.2273
neg_62	1.09291	4.84e-06	0.000170461	6.14e-07	0.000451323	5.13829
pos_447	1.0905	1.99e-07	6.8e-06	0.00035211	0.199999	5.09085
pos_110	1.09184	4.85e-06	0.000161646	0.000450126	0.248469	5.0597
pos_183	1.06867	6.09e-07	1.98e-05	0.0114108	1	5.02127
pos_17	1.09291	6.88e-05	0.00189836	9.38e-07	0.000688366	4.7862
pos_408	1.08918	3.77e-07	1.02e-05	0.000320344	0.184198	4.75627
pos_519	1.09274	9.7e-07	2.53e-05	8.14e-06	0.00579533	4.70641
pos_322	1.09161	2.71e-06	6.35e-05	0.000523783	0.278653	4.54862
pos_104	1.09229	3.02e-05	0.000698937	0.000190272	0.117017	4.53254
pos_207	1.08714	3.76e-07	8.49e-06	0.000283499	0.164713	4.49696
neg_146	1.09277	0.000103179	0.00217453	7.71e-05	0.050258	4.39748
neg_117	1.06066	9.54e-07	1.99e-05	0.00969761	1	4.38252
pos_396	1.0876	3.1e-06	6.25e-05	0.00234726	0.891959	4.33197
pos_121	1.07451	0.000133505	0.00266724	0.00874919	1	4.32038
neg_92	1.09285	0.000297631	0.00562643	2.39e-05	0.0165518	4.24062
pos_246	1.09263	3.97e-06	6.93e-05	4.93e-07	0.000364115	4.12755
pos_333	1.08925	1.66e-05	0.000275271	0.00182585	0.752249	4.0545
pos_30	1.0924	0.000552513	0.00903915	0.000149943	0.0944641	4.03211
neg_2	1.09239	0.000140351	0.00213842	0.000182079	0.112525	3.92944
pos_436	1.07724	7.97e-07	1.14e-05	0.00190609	0.771905	3.84313
neg_24	1.08751	1.75e-05	0.000246664	0.00231689	0.885053	3.81712
pos_385	1.09288	0.000100119	0.00139845	4.72e-05	0.0318154	3.80404
neg_167	1.08871	0.000223733	0.00308923	0.00208345	0.813433	3.7874
pos_303	1.09223	0.000580294	0.00799725	0.000366616	0.206405	3.78465
pos_386	1.09081	3.11e-05	0.00042086	0.000882686	0.428985	3.75681
pos_342	1.0879	3.11e-05	0.000407696	0.00206997	0.81296	3.71405
pos_521	1.0925	0.000121267	0.00156274	0.00010164	0.064948	3.68782
neg_109	1.09258	0.000424482	0.0054265	0.000197234	0.120707	3.67625
pos_382	1.09181	0.000167602	0.00213921	0.000212822	0.128545	3.67397
pos_146	1.09229	0.000352529	0.00437002	0.000236219	0.140787	3.63183
pos_460	1.09165	6.97e-06	8.34e-05	4.67e-05	0.031518	3.58093
neg_181	1.08144	1.32e-05	0.000154561	0.00276996	1	3.5492
pos_37	1.09287	0.000728003	0.00837851	2.82e-05	0.0194061	3.52468
pos_6	1.09254	0.000681768	0.00747776	0.000152832	0.0961314	3.45525
pos_218	1.07515	0.000231856	0.00251422	0.00786281	1	3.43881
pos_310	1.07186	1.68e-06	1.77e-05	0.00891537	1	3.39707
neg_200	1.0924	0.00045808	0.00482022	0.000287295	0.166344	3.39543
pos_368	1.09013	0.00011884	0.00122077	0.00108661	0.51288	3.3607
pos_557	1.06045	1.23e-06	1.26e-05	0.00402441	1	3.35742
pos_64	1.09191	0.000133721	0.00121569	0.000256688	0.150676	3.18448
pos_286	1.07685	0.000345245	0.00292443	0.00713552	1	3.08246
pos_11	1.08797	0.000115864	0.000937563	0.00213364	0.82785	3.01648
pos_296	1.08631	1.15e-05	8.96e-05	0.000674679	0.345901	2.96743
pos_323	1.09209	0.000120447	0.000931904	6.38e-05	0.0422471	2.95179
neg_187	1.09072	2.95e-05	0.000221022	7.54e-05	0.0492799	2.90541
pos_238	1.09222	0.000550801	0.00410604	0.000237115	0.140787	2.89815
pos_68	1.09251	0.000110616	0.000810325	1.25e-05	0.00878292	2.87294
pos_39	1.07914	5.37e-06	3.87e-05	0.00157664	0.671487	2.85058
neg_63	1.09225	3.36e-05	0.00023912	6.61e-06	0.00472859	2.8312
neg_96	1.03227	3.63e-07	2.57e-06	0.0190274	1	2.82053
pos_497	1.09073	5.77e-05	0.00039124	0.000356594	0.202189	2.76058
pos_357	1.08033	0.000530189	0.00350392	0.00446	1	2.72439
pos_139	1.09285	6.71e-05	0.000414019	4.22e-05	0.0285924	2.62531
neg_184	1.09162	0.000176832	0.00104083	0.000339596	0.194246	2.55728
pos_252	1.08998	6.8e-05	0.000398248	0.000400218	0.222921	2.55006
pos_494	1.09053	0.000232811	0.00132912	0.000820632	0.407033	2.51324
pos_5	1.08946	5.11e-06	2.91e-05	5.68e-05	0.0380136	2.50962
pos_4	1.08252	8.67e-05	0.000489422	0.00469302	1	2.49642
neg_69	1.0686	3.87e-06	2.1e-05	0.00777015	1	2.43998
pos_474	1.0828	3.86e-05	0.000205201	0.00229941	0.880818	2.41161
neg_61	1.09262	0.017873	0.0930879	0.000192497	0.118193	2.38081
neg_38	1.08933	6.11e-05	0.000316897	0.000222265	0.133137	2.37477
pos_556	1.08693	3.71e-05	0.00019037	0.000184971	0.114127	2.36061
pos_411	1.09208	3.15e-05	0.000160832	0.000185369	0.114187	2.35213
neg_39	1.09258	0.000627327	0.00318743	4.93e-06	0.00353167	2.34511
pos_98	1.09196	0.000101057	0.000511623	3.85e-05	0.0261988	2.33991
pos_227	1.0884	3.02e-05	0.000152536	0.00151269	0.650458	2.33812
pos_119	1.09038	1.12e-05	5.56e-05	0.000397325	0.222105	2.30816
pos_111	1.09274	0.000361227	0.00176233	4.8e-07	0.000354382	2.28651
pos_298	1.06375	8.44e-07	3.92e-06	0.00121658	0.560843	2.21488
pos_550	1.08124	4.85e-05	0.000224296	0.000207904	0.126406	2.20935
neg_176	1.08712	6.94e-05	0.000320797	6.1e-05	0.0404353	2.20865
pos_529	1.07917	2.22e-05	0.000101436	0.00556559	1	2.18977
pos_417	1.02523	1.83e-06	8.35e-06	0.00604594	1	2.1892
pos_292	1.08242	2.73e-05	0.000118629	0.00288808	1	2.12124
pos_527	1.08353	0.000497513	0.00213351	0.0036819	1	2.10042
pos_143	1.05998	1.26e-05	5.27e-05	0.00157626	0.671487	2.0682
pos_215	1.08887	0.000108262	0.000434783	0.00193034	0.777928	2.00577
neg_199	1.08931	7.54e-05	0.000302571	7.42e-05	0.0485813	2.00528
pos_268	1.09266	0.00246294	0.0098612	3.7e-05	0.0253303	2.00138
neg_40	1.08893	0.000912173	0.000219621	0.00189736	0.770329	-2.05429
pos_109	1.07482	5e-05	1.19e-05	0.000507266	0.273416	-2.07162
pos_262	1.03659	8.38e-06	1.98e-06	0.0112157	1	-2.08202
pos_173	1.08993	0.000648361	0.00015278	0.00112791	0.526733	-2.08534
pos_190	1.07755	1.53e-05	3.55e-06	0.000503361	0.272145	-2.11214
neg_174	1.0841	0.00160942	0.000368664	0.000107887	0.0688321	-2.12616
pos_528	1.08943	0.000938183	0.000205897	0.000868523	0.423839	-2.18795
pos_253	1.0881	4.39e-05	9.4e-06	0.00109651	0.516458	-2.22349
pos_293	1.09275	0.000180458	3.85e-05	2.46e-06	0.00178486	-2.22998
pos_184	1.08835	2.48e-05	5.26e-06	0.000128574	0.0816448	-2.23629
pos_149	1.08538	1e-05	2.12e-06	0.00164023	0.692096	-2.23896
pos_80	1.08335	1.94e-05	4.03e-06	0.00164811	0.692096	-2.26472
pos_132	1.07775	0.0133311	0.00254209	0.00653221	1	-2.39071
neg_111	1.09267	0.00200839	0.000381354	6.47e-05	0.0427683	-2.39684
pos_97	1.08475	2.53e-05	4.79e-06	0.000915932	0.442395	-2.39914
pos_401	1.09211	9.82e-05	1.82e-05	0.000201366	0.123035	-2.43176
pos_189	1.08493	0.000837155	0.000150821	0.000238532	0.141211	-2.47266
pos_93	1.09208	0.00281824	0.000487529	2.25e-05	0.0156425	-2.53124
pos_335	1.08045	7.19e-05	1.18e-05	0.00385141	1	-2.60314
pos_493	1.0928	0.000387711	6.31e-05	1.25e-07	9.32e-05	-2.61851
pos_42	1.08254	0.00417444	0.000677966	0.00382754	1	-2.6223
neg_112	1.0895	0.0557924	0.0090586	0.00124185	0.570926	-2.62271
pos_492	1.07844	2.05e-05	3.26e-06	0.00480794	1	-2.65121
pos_313	1.085	2.23e-05	3.49e-06	0.00138379	0.609218	-2.67928
pos_91	1.08525	0.00559965	0.000866503	0.00236821	0.897552	-2.69206
neg_21	1.0918	0.00163893	0.000249852	0.000148567	0.0937457	-2.71361
pos_36	1.02254	7.52e-06	1.15e-06	0.0221263	1	-2.71476
pos_452	1.09155	0.00494565	0.000750296	0.000516724	0.277249	-2.72063
neg_135	1.08544	0.00072159	0.000105057	0.000487747	0.265822	-2.78
pos_434	1.08854	8.06e-05	1.14e-05	0.0001959	0.120087	-2.81627
pos_90	1.08604	0.00143911	0.000201906	0.00194234	0.779105	-2.83342
pos_33	1.08722	0.00139729	0.000181043	0.00171454	0.71325	-2.94823
pos_140	1.07003	0.000179209	2.12e-05	0.00903305	1	-3.07724
neg_196	1.09034	0.00709998	0.00084027	0.000422759	0.235054	-3.07889
neg_8	1.09067	0.00692506	0.000819072	0.000562863	0.29494	-3.07977
neg_56	1.09287	0.00843963	0.000990177	6.83e-05	0.0450906	-3.09142
neg_127	1.08831	0.0393852	0.00442416	0.00149316	0.643553	-3.15418
pos_63	1.09143	0.000866281	9.34e-05	0.000459517	0.252734	-3.21334
neg_87	1.09015	0.00939614	0.00100694	0.00127799	0.581487	-3.22209
pos_105	1.07192	9.32e-05	9.98e-06	0.00938398	1	-3.22246
pos_35	1.0867	3.51e-05	3.7e-06	0.00183972	0.752444	-3.2432
pos_509	1.08533	2.34e-05	2.3e-06	0.000466742	0.255308	-3.34475
pos_525	1.08901	0.00381676	0.000372586	0.00124114	0.570926	-3.35671
neg_121	1.09129	0.0291036	0.002669	0.000294129	0.169712	-3.44682
neg_65	1.08505	5.29e-05	4.79e-06	0.00279572	1	-3.46417
pos_496	1.08856	9.69e-05	8.67e-06	0.00116288	0.54074	-3.48201
pos_38	1.06478	4.66e-05	4.16e-06	0.0120256	1	-3.48683
pos_169	1.08477	1.85e-05	1.64e-06	0.00314482	1	-3.49869
pos_46	1.07737	6.77e-05	5.89e-06	0.00527404	1	-3.52282
neg_137	1.07883	0.000940776	8.15e-05	0.00674136	1	-3.52898
pos_376	1.0766	0.139533	0.0114182	0.00772539	1	-3.6112
pos_263	1.09092	0.000137376	1.08e-05	0.00069278	0.350595	-3.66458
neg_185	1.09262	0.0134445	0.00105978	0.000227061	0.135782	-3.66518
pos_20	1.08825	0.00037582	2.91e-05	0.00158492	0.671487	-3.6893
neg_139	1.0926	0.00456652	0.000344012	0.000202262	0.12338	-3.73057
pos_125	1.08435	0.000112297	8.01e-06	0.00354712	1	-3.80998
neg_141	1.09265	0.000877762	5.71e-05	5.33e-07	0.000392477	-3.94227
neg_45	1.05134	5.02e-06	3.21e-07	0.0185816	1	-3.96704
pos_421	1.08737	1.91e-05	1.22e-06	0.000293604	0.169703	-3.96847
pos_367	1.09063	0.000458931	2.92e-05	0.000922499	0.444644	-3.97424
pos_316	1.09084	0.00191485	0.000121126	0.000781663	0.388486	-3.98265
neg_51	1.09044	0.000188879	1.18e-05	0.00111881	0.524721	-4.00468
pos_164	1.08364	7.39e-05	4.57e-06	0.00414002	1	-4.01636
pos_541	1.0884	0.0357438	0.00215044	0.00190594	0.771905	-4.05499
pos_84	1.06891	1.76e-05	1.02e-06	0.0104804	1	-4.11234
pos_204	1.09009	0.000372737	2.03e-05	0.000714324	0.359305	-4.19624
pos_370	1.08224	4.21e-05	2.11e-06	0.00355546	1	-4.32079
neg_159	1.08982	0.00159564	7.96e-05	0.00153297	0.656146	-4.32462
pos_374	1.08668	0.0027909	0.000122995	0.00257363	0.956531	-4.50406
pos_70	1.08797	2.11e-05	9.22e-07	0.00148588	0.642042	-4.51633
pos_372	1.08969	0.0033916	0.000139711	0.00170409	0.710605	-4.60145
pos_200	1.08706	0.00137875	5.31e-05	0.00243251	0.914623	-4.69851
pos_160	1.08694	0.000307585	1.17e-05	0.00243995	0.914982	-4.72052
pos_369	1.08959	0.000106133	3.69e-06	0.00120563	0.557012	-4.84742
pos_196	1.08759	0.00150607	5.23e-05	0.00218033	0.843786	-4.84875
pos_343	1.08952	0.000320275	9.78e-06	0.00133292	0.598482	-5.03333
pos_430	1.09152	0.00150284	3.87e-05	0.000674271	0.345901	-5.27797
pos_147	1.09028	0.00132789	3.33e-05	0.00112442	0.526227	-5.31747
pos_559	1.09011	0.00111241	2.43e-05	0.00130936	0.59052	-5.51659
pos_21	1.08811	0.000867094	1.78e-05	0.00240605	0.909486	-5.60894
pos_389	1.02239	4.23e-05	8.32e-07	0.0336183	1	-5.66737
pos_41	1.09059	1.22e-05	2.06e-07	0.000358916	0.203146	-5.88415
pos_243	1.09207	0.0338534	0.000566439	0.000446094	0.24669	-5.90124
pos_383	1.0915	1.75e-05	2.92e-07	0.000218705	0.131442	-5.90634
pos_133	1.07736	3.15e-05	5.2e-07	0.00644228	1	-5.9207
pos_26	1.08353	0.0167911	0.000268567	0.0046836	1	-5.96627
pos_106	1.07994	2.29e-05	3.49e-07	0.00576998	1	-6.03598
pos_274	1.09242	0.000489423	7.28e-06	0.000174168	0.108333	-6.07034
neg_122	1.08584	9.16e-05	1.27e-06	0.00256147	0.955427	-6.17221
pos_86	1.07996	0.000109283	1.38e-06	0.00544731	1	-6.31109
pos_40	1.05464	8.43e-06	9.74e-08	0.016488	1	-6.43564
pos_328	1.08915	0.00104051	9.66e-06	0.00164558	0.692096	-6.75155
pos_259	1.0894	0.0381086	0.000301047	0.00182681	0.752249	-6.98399
neg_163	1.08917	6.67e-05	5e-07	0.0011078	0.520668	-7.05961
pos_261	1.09174	2.41e-05	1.72e-07	7.31e-05	0.0480485	-7.13048
pos_219	1.09073	7.43e-05	2.71e-09	0.000988155	0.475303	-14.7417
pos_250	1.09159	4.17e-05	3.31e-10	0.000496123	0.269395	-16.9414

## Sheet: Fig. 4d
Chemotaxis of Bacillus to the top 40 root exudates with the highest fold changes.
Num	Chemical	Bacillus	Value
pos_337	Rose oxide	Bac155	0.423423
neg_178	Dipyridamole	Bac155	0.481366
pos_205	Calicogorgin A	Bac155	0.46988
pos_175	2-Ethyl-5-imino-1-cyclopenten-1-ol	Bac155	0.641762
pos_330	Perindopril	Bac155	0.594286
neg_106	7Z, 10Z, 13Z, 16Z, 19Z-docosapentaenoic acid	Bac155	0.48
neg_49	o-Cresol	Bac155	0.401099
neg_10	Taurine	Bac155	0.663978
pos_231	2-heptenedial	Bac155	0.580311
neg_32	10-hydroxy capric acid	Bac155	0.831754
pos_517	N6-Methyl-L-lysine	Bac155	0.442446
neg_173	Arginyl-Threonine	Bac155	0.495677
neg_6	Adipic acid	Bac155	0.514493
pos_490	1-Stearoyl-2-hydroxy-sn-glycero-3-phosphoethanolamine	Bac155	0.420655
pos_464	Raffinose	Bac155	0.459091
neg_30	8,11-eicosadiynoic acid	Bac155	0.527869
pos_439	3-ketosphingosine	Bac155	0.480769
pos_315	Menthadienol	Bac155	0.47619
pos_150	3-Buten-1-amine	Bac155	0.48
pos_45	Homospermidine	Bac155	0.50495
neg_62	Succinic anhydride	Bac155	0.53125
pos_447	Methyl Heptadecanoic acid	Bac155	0.603037
pos_110	R-(-)-Mandelic acid	Bac155	0.545752
pos_183	Gabapentin	Bac155	0.375
pos_17	Crotanecine	Bac155	0.459091
pos_104	Tropine	Bac155	0.348936
neg_146	Gluconolactone	Bac155	0.50495
pos_121	Eicosapentaenoic Acid	Bac155	0.522088
neg_92	4-Hydroxyphenylpyruvic acid	Bac155	0.52921
pos_333	Halaminol A	Bac155	0.421277
pos_30	2-Ethylacrylylcarnitine	Bac155	0.423868
neg_2	Succinic acid	Bac155	0.447699
neg_24	Ala Asp Phe Asp	Bac155	0.476395
pos_385	FMNH	Bac155	0.415254
neg_167	Primaquine	Bac155	0.429293
pos_303	Terminaline	Bac155	0.487179
pos_386	Pregabalin	Bac155	0.401099
pos_342	N-(5Z,8Z,11Z,14Z-tricosatetraenoyl)-ethanolamine	Bac155	0.474194
pos_521	Cytochalasin B	Bac155	0.516981
neg_109	Arg Glu Asp Arg	Bac155	0.385475
pos_337	Rose oxide	Bac155	0.416327
neg_178	Dipyridamole	Bac155	0.495601
pos_205	Calicogorgin A	Bac155	0.477143
pos_175	2-Ethyl-5-imino-1-cyclopenten-1-ol	Bac155	0.642202
pos_330	Perindopril	Bac155	0.566986
neg_106	7Z, 10Z, 13Z, 16Z, 19Z-docosapentaenoic acid	Bac155	0.535849
neg_49	o-Cresol	Bac155	0.39521
neg_10	Taurine	Bac155	0.643956
pos_231	2-heptenedial	Bac155	0.624697
neg_32	10-hydroxy capric acid	Bac155	0.828299
pos_517	N6-Methyl-L-lysine	Bac155	0.455657
neg_173	Arginyl-Threonine	Bac155	0.510417
neg_6	Adipic acid	Bac155	0.573066
pos_490	1-Stearoyl-2-hydroxy-sn-glycero-3-phosphoethanolamine	Bac155	0.380403
pos_464	Raffinose	Bac155	0.448113
neg_30	8,11-eicosadiynoic acid	Bac155	0.53668
pos_439	3-ketosphingosine	Bac155	0.490814
pos_315	Menthadienol	Bac155	0.431818
pos_150	3-Buten-1-amine	Bac155	0.535849
pos_45	Homospermidine	Bac155	0.490305
neg_62	Succinic anhydride	Bac155	0.560411
pos_447	Methyl Heptadecanoic acid	Bac155	0.594406
pos_110	R-(-)-Mandelic acid	Bac155	0.517906
pos_183	Gabapentin	Bac155	0.381098
pos_17	Crotanecine	Bac155	0.448113
pos_104	Tropine	Bac155	0.344086
neg_146	Gluconolactone	Bac155	0.431734
pos_121	Eicosapentaenoic Acid	Bac155	0.548611
neg_92	4-Hydroxyphenylpyruvic acid	Bac155	0.529183
pos_333	Halaminol A	Bac155	0.470046
pos_30	2-Ethylacrylylcarnitine	Bac155	0.386047
neg_2	Succinic acid	Bac155	0.548523
neg_24	Ala Asp Phe Asp	Bac155	0.447761
pos_385	FMNH	Bac155	0.468085
neg_167	Primaquine	Bac155	0.483193
pos_303	Terminaline	Bac155	0.469388
pos_386	Pregabalin	Bac155	0.39521
pos_342	N-(5Z,8Z,11Z,14Z-tricosatetraenoyl)-ethanolamine	Bac155	0.42487
pos_521	Cytochalasin B	Bac155	0.492537
neg_109	Arg Glu Asp Arg	Bac155	0.413146
pos_337	Rose oxide	Bac155	0.407725
neg_178	Dipyridamole	Bac155	0.490196
pos_205	Calicogorgin A	Bac155	0.490196
pos_175	2-Ethyl-5-imino-1-cyclopenten-1-ol	Bac155	0.660832
pos_330	Perindopril	Bac155	0.618902
neg_106	7Z, 10Z, 13Z, 16Z, 19Z-docosapentaenoic acid	Bac155	0.464684
neg_49	o-Cresol	Bac155	0.421875
neg_10	Taurine	Bac155	0.63354
pos_231	2-heptenedial	Bac155	0.609977
neg_32	10-hydroxy capric acid	Bac155	0.809446
pos_517	N6-Methyl-L-lysine	Bac155	0.461818
neg_173	Arginyl-Threonine	Bac155	0.519886
neg_6	Adipic acid	Bac155	0.547718
pos_490	1-Stearoyl-2-hydroxy-sn-glycero-3-phosphoethanolamine	Bac155	0.365031
pos_464	Raffinose	Bac155	0.437229
neg_30	8,11-eicosadiynoic acid	Bac155	0.570881
pos_439	3-ketosphingosine	Bac155	0.508721
pos_315	Menthadienol	Bac155	0.489426
pos_150	3-Buten-1-amine	Bac155	0.464684
pos_45	Homospermidine	Bac155	0.477922
neg_62	Succinic anhydride	Bac155	0.547677
pos_447	Methyl Heptadecanoic acid	Bac155	0.594164
pos_110	R-(-)-Mandelic acid	Bac155	0.574026
pos_183	Gabapentin	Bac155	0.407524
pos_17	Crotanecine	Bac155	0.437229
pos_104	Tropine	Bac155	0.374332
neg_146	Gluconolactone	Bac155	0.478927
pos_121	Eicosapentaenoic Acid	Bac155	0.591973
neg_92	4-Hydroxyphenylpyruvic acid	Bac155	0.482759
pos_333	Halaminol A	Bac155	0.462185
pos_30	2-Ethylacrylylcarnitine	Bac155	0.428571
neg_2	Succinic acid	Bac155	0.493274
neg_24	Ala Asp Phe Asp	Bac155	0.382353
pos_385	FMNH	Bac155	0.414141
neg_167	Primaquine	Bac155	0.558704
pos_303	Terminaline	Bac155	0.45614
pos_386	Pregabalin	Bac155	0.421875
pos_342	N-(5Z,8Z,11Z,14Z-tricosatetraenoyl)-ethanolamine	Bac155	0.421053
pos_521	Cytochalasin B	Bac155	0.529197
neg_109	Arg Glu Asp Arg	Bac155	0.403141
pos_337	Rose oxide	Bac147	0.426947
neg_178	Dipyridamole	Bac147	0.472527
pos_205	Calicogorgin A	Bac147	0.492958
pos_175	2-Ethyl-5-imino-1-cyclopenten-1-ol	Bac147	0.600649
pos_330	Perindopril	Bac147	0.589789
neg_106	7Z, 10Z, 13Z, 16Z, 19Z-docosapentaenoic acid	Bac147	0.52071
neg_49	o-Cresol	Bac147	0.44
neg_10	Taurine	Bac147	0.602432
pos_231	2-heptenedial	Bac147	0.507983
neg_32	10-hydroxy capric acid	Bac147	0.74359
pos_517	N6-Methyl-L-lysine	Bac147	0.449953
neg_173	Arginyl-Threonine	Bac147	0.510135
neg_6	Adipic acid	Bac147	0.52381
pos_490	1-Stearoyl-2-hydroxy-sn-glycero-3-phosphoethanolamine	Bac147	0.426336
pos_464	Raffinose	Bac147	0.451954
neg_30	8,11-eicosadiynoic acid	Bac147	0.51087
pos_439	3-ketosphingosine	Bac147	0.519435
pos_315	Menthadienol	Bac147	0.494585
pos_150	3-Buten-1-amine	Bac147	0.474104
pos_45	Homospermidine	Bac147	0.486676
neg_62	Succinic anhydride	Bac147	0.422594
pos_447	Methyl Heptadecanoic acid	Bac147	0.568153
pos_110	R-(-)-Mandelic acid	Bac147	0.497207
pos_183	Gabapentin	Bac147	0.543933
pos_17	Crotanecine	Bac147	0.459627
pos_104	Tropine	Bac147	0.40625
neg_146	Gluconolactone	Bac147	0.493827
pos_121	Eicosapentaenoic Acid	Bac147	0.52
neg_92	4-Hydroxyphenylpyruvic acid	Bac147	0.616114
pos_333	Halaminol A	Bac147	0.466258
pos_30	2-Ethylacrylylcarnitine	Bac147	0.421053
neg_2	Succinic acid	Bac147	0.519774
neg_24	Ala Asp Phe Asp	Bac147	0.480226
pos_385	FMNH	Bac147	0.464286
neg_167	Primaquine	Bac147	0.445783
pos_303	Terminaline	Bac147	0.463855
pos_386	Pregabalin	Bac147	0.392638
pos_342	N-(5Z,8Z,11Z,14Z-tricosatetraenoyl)-ethanolamine	Bac147	0.445161
pos_521	Cytochalasin B	Bac147	0.496855
neg_109	Arg Glu Asp Arg	Bac147	0.44586
pos_337	Rose oxide	Bac147	0.42304
neg_178	Dipyridamole	Bac147	0.482509
pos_205	Calicogorgin A	Bac147	0.474848
pos_175	2-Ethyl-5-imino-1-cyclopenten-1-ol	Bac147	0.616519
pos_330	Perindopril	Bac147	0.60274
neg_106	7Z, 10Z, 13Z, 16Z, 19Z-docosapentaenoic acid	Bac147	0.542857
neg_49	o-Cresol	Bac147	0.385286
neg_10	Taurine	Bac147	0.5962
pos_231	2-heptenedial	Bac147	0.495611
neg_32	10-hydroxy capric acid	Bac147	0.711744
pos_517	N6-Methyl-L-lysine	Bac147	0.458667
neg_173	Arginyl-Threonine	Bac147	0.492011
neg_6	Adipic acid	Bac147	0.53012
pos_490	1-Stearoyl-2-hydroxy-sn-glycero-3-phosphoethanolamine	Bac147	0.419061
pos_464	Raffinose	Bac147	0.465477
neg_30	8,11-eicosadiynoic acid	Bac147	0.512195
pos_439	3-ketosphingosine	Bac147	0.49115
pos_315	Menthadienol	Bac147	0.507463
pos_150	3-Buten-1-amine	Bac147	0.503096
pos_45	Homospermidine	Bac147	0.529661
neg_62	Succinic anhydride	Bac147	0.431818
pos_447	Methyl Heptadecanoic acid	Bac147	0.545006
pos_110	R-(-)-Mandelic acid	Bac147	0.529412
pos_183	Gabapentin	Bac147	0.610039
pos_17	Crotanecine	Bac147	0.448718
pos_104	Tropine	Bac147	0.394737
neg_146	Gluconolactone	Bac147	0.484472
pos_121	Eicosapentaenoic Acid	Bac147	0.512048
neg_92	4-Hydroxyphenylpyruvic acid	Bac147	0.581395
pos_333	Halaminol A	Bac147	0.443038
pos_30	2-Ethylacrylylcarnitine	Bac147	0.43038
neg_2	Succinic acid	Bac147	0.512346
neg_24	Ala Asp Phe Asp	Bac147	0.47619
pos_385	FMNH	Bac147	0.454545
neg_167	Primaquine	Bac147	0.441718
pos_303	Terminaline	Bac147	0.452229
pos_386	Pregabalin	Bac147	0.38961
pos_342	N-(5Z,8Z,11Z,14Z-tricosatetraenoyl)-ethanolamine	Bac147	0.421384
pos_521	Cytochalasin B	Bac147	0.470199
neg_109	Arg Glu Asp Arg	Bac147	0.420382
pos_337	Rose oxide	Bac147	0.460644
neg_178	Dipyridamole	Bac147	0.497573
pos_205	Calicogorgin A	Bac147	0.48908
pos_175	2-Ethyl-5-imino-1-cyclopenten-1-ol	Bac147	0.624671
pos_330	Perindopril	Bac147	0.586387
neg_106	7Z, 10Z, 13Z, 16Z, 19Z-docosapentaenoic acid	Bac147	0.53125
neg_49	o-Cresol	Bac147	0.403579
neg_10	Taurine	Bac147	0.591447
pos_231	2-heptenedial	Bac147	0.502618
neg_32	10-hydroxy capric acid	Bac147	0.735786
pos_517	N6-Methyl-L-lysine	Bac147	0.452114
neg_173	Arginyl-Threonine	Bac147	0.503827
neg_6	Adipic acid	Bac147	0.515152
pos_490	1-Stearoyl-2-hydroxy-sn-glycero-3-phosphoethanolamine	Bac147	0.429239
pos_464	Raffinose	Bac147	0.476301
neg_30	8,11-eicosadiynoic acid	Bac147	0.533333
pos_439	3-ketosphingosine	Bac147	0.556962
pos_315	Menthadienol	Bac147	0.501946
pos_150	3-Buten-1-amine	Bac147	0.482759
pos_45	Homospermidine	Bac147	0.500736
neg_62	Succinic anhydride	Bac147	0.445423
pos_447	Methyl Heptadecanoic acid	Bac147	0.540897
pos_110	R-(-)-Mandelic acid	Bac147	0.534188
pos_183	Gabapentin	Bac147	0.58804
pos_17	Crotanecine	Bac147	0.478056
pos_104	Tropine	Bac147	0.375
neg_146	Gluconolactone	Bac147	0.463576
pos_121	Eicosapentaenoic Acid	Bac147	0.508982
neg_92	4-Hydroxyphenylpyruvic acid	Bac147	0.625
pos_333	Halaminol A	Bac147	0.479452
pos_30	2-Ethylacrylylcarnitine	Bac147	0.430769
neg_2	Succinic acid	Bac147	0.515528
neg_24	Ala Asp Phe Asp	Bac147	0.455172
pos_385	FMNH	Bac147	0.43662
neg_167	Primaquine	Bac147	0.431818
pos_303	Terminaline	Bac147	0.443662
pos_386	Pregabalin	Bac147	0.409836
pos_342	N-(5Z,8Z,11Z,14Z-tricosatetraenoyl)-ethanolamine	Bac147	0.445255
pos_521	Cytochalasin B	Bac147	0.467626
neg_109	Arg Glu Asp Arg	Bac147	0.426471
pos_337	Rose oxide	Bac21	0.412513
neg_178	Dipyridamole	Bac21	0.480963
pos_205	Calicogorgin A	Bac21	0.483265
pos_175	2-Ethyl-5-imino-1-cyclopenten-1-ol	Bac21	0.613836
pos_330	Perindopril	Bac21	0.535948
neg_106	7Z, 10Z, 13Z, 16Z, 19Z-docosapentaenoic acid	Bac21	0.490662
neg_49	o-Cresol	Bac21	0.419441
neg_10	Taurine	Bac21	0.635036
pos_231	2-heptenedial	Bac21	0.551867
neg_32	10-hydroxy capric acid	Bac21	0.734694
pos_517	N6-Methyl-L-lysine	Bac21	0.447415
neg_173	Arginyl-Threonine	Bac21	0.495677
neg_6	Adipic acid	Bac21	0.528455
pos_490	1-Stearoyl-2-hydroxy-sn-glycero-3-phosphoethanolamine	Bac21	0.434959
pos_464	Raffinose	Bac21	0.475358
neg_30	8,11-eicosadiynoic acid	Bac21	0.56
pos_439	3-ketosphingosine	Bac21	0.488036
pos_315	Menthadienol	Bac21	0.455378
pos_150	3-Buten-1-amine	Bac21	0.485014
pos_45	Homospermidine	Bac21	0.48495
neg_62	Succinic anhydride	Bac21	0.510818
pos_447	Methyl Heptadecanoic acid	Bac21	0.555061
pos_110	R-(-)-Mandelic acid	Bac21	0.54039
pos_183	Gabapentin	Bac21	0.338753
pos_17	Crotanecine	Bac21	0.474138
pos_104	Tropine	Bac21	0.40404
neg_146	Gluconolactone	Bac21	0.441176
pos_121	Eicosapentaenoic Acid	Bac21	0.529412
neg_92	4-Hydroxyphenylpyruvic acid	Bac21	0.57554
pos_333	Halaminol A	Bac21	0.457944
pos_30	2-Ethylacrylylcarnitine	Bac21	0.5
neg_2	Succinic acid	Bac21	0.508197
neg_24	Ala Asp Phe Asp	Bac21	0.474138
pos_385	FMNH	Bac21	0.445545
neg_167	Primaquine	Bac21	0.439252
pos_303	Terminaline	Bac21	0.431034
pos_386	Pregabalin	Bac21	0.4
pos_342	N-(5Z,8Z,11Z,14Z-tricosatetraenoyl)-ethanolamine	Bac21	0.432692
pos_521	Cytochalasin B	Bac21	0.487395
neg_109	Arg Glu Asp Arg	Bac21	0.4
pos_337	Rose oxide	Bac21	0.39337
neg_178	Dipyridamole	Bac21	0.4915
pos_205	Calicogorgin A	Bac21	0.453731
pos_175	2-Ethyl-5-imino-1-cyclopenten-1-ol	Bac21	0.587028
pos_330	Perindopril	Bac21	0.53944
neg_106	7Z, 10Z, 13Z, 16Z, 19Z-docosapentaenoic acid	Bac21	0.507246
neg_49	o-Cresol	Bac21	0.411079
neg_10	Taurine	Bac21	0.607748
pos_231	2-heptenedial	Bac21	0.559972
neg_32	10-hydroxy capric acid	Bac21	0.708333
pos_517	N6-Methyl-L-lysine	Bac21	0.457317
neg_173	Arginyl-Threonine	Bac21	0.510417
neg_6	Adipic acid	Bac21	0.526627
pos_490	1-Stearoyl-2-hydroxy-sn-glycero-3-phosphoethanolamine	Bac21	0.448385
pos_464	Raffinose	Bac21	0.455034
neg_30	8,11-eicosadiynoic acid	Bac21	0.594771
pos_439	3-ketosphingosine	Bac21	0.495601
pos_315	Menthadienol	Bac21	0.453909
pos_150	3-Buten-1-amine	Bac21	0.497409
pos_45	Homospermidine	Bac21	0.474474
neg_62	Succinic anhydride	Bac21	0.4875
pos_447	Methyl Heptadecanoic acid	Bac21	0.552311
pos_110	R-(-)-Mandelic acid	Bac21	0.53022
pos_183	Gabapentin	Bac21	0.314961
pos_17	Crotanecine	Bac21	0.454545
pos_104	Tropine	Bac21	0.395833
neg_146	Gluconolactone	Bac21	0.43299
pos_121	Eicosapentaenoic Acid	Bac21	0.539062
neg_92	4-Hydroxyphenylpyruvic acid	Bac21	0.573248
pos_333	Halaminol A	Bac21	0.422764
pos_30	2-Ethylacrylylcarnitine	Bac21	0.518519
neg_2	Succinic acid	Bac21	0.537313
neg_24	Ala Asp Phe Asp	Bac21	0.478261
pos_385	FMNH	Bac21	0.45283
neg_167	Primaquine	Bac21	0.40566
pos_303	Terminaline	Bac21	0.414634
pos_386	Pregabalin	Bac21	0.385965
pos_342	N-(5Z,8Z,11Z,14Z-tricosatetraenoyl)-ethanolamine	Bac21	0.438596
pos_521	Cytochalasin B	Bac21	0.491803
neg_109	Arg Glu Asp Arg	Bac21	0.424704
pos_337	Rose oxide	Bac21	0.401302
neg_178	Dipyridamole	Bac21	0.499599
pos_205	Calicogorgin A	Bac21	0.483871
pos_175	2-Ethyl-5-imino-1-cyclopenten-1-ol	Bac21	0.617284
pos_330	Perindopril	Bac21	0.580889
neg_106	7Z, 10Z, 13Z, 16Z, 19Z-docosapentaenoic acid	Bac21	0.53125
neg_49	o-Cresol	Bac21	0.421875
neg_10	Taurine	Bac21	0.624801
pos_231	2-heptenedial	Bac21	0.543767
neg_32	10-hydroxy capric acid	Bac21	0.731707
pos_517	N6-Methyl-L-lysine	Bac21	0.446211
neg_173	Arginyl-Threonine	Bac21	0.492492
neg_6	Adipic acid	Bac21	0.537815
pos_490	1-Stearoyl-2-hydroxy-sn-glycero-3-phosphoethanolamine	Bac21	0.411131
pos_464	Raffinose	Bac21	0.456115
neg_30	8,11-eicosadiynoic acid	Bac21	0.57971
pos_439	3-ketosphingosine	Bac21	0.4914
pos_315	Menthadienol	Bac21	0.465021
pos_150	3-Buten-1-amine	Bac21	0.505124
pos_45	Homospermidine	Bac21	0.4804
neg_62	Succinic anhydride	Bac21	0.510204
pos_447	Methyl Heptadecanoic acid	Bac21	0.578695
pos_110	R-(-)-Mandelic acid	Bac21	0.48468
pos_183	Gabapentin	Bac21	0.325991
pos_17	Crotanecine	Bac21	0.463918
pos_104	Tropine	Bac21	0.425287
neg_146	Gluconolactone	Bac21	0.416667
pos_121	Eicosapentaenoic Acid	Bac21	0.56338
neg_92	4-Hydroxyphenylpyruvic acid	Bac21	0.597315
pos_333	Halaminol A	Bac21	0.43299
pos_30	2-Ethylacrylylcarnitine	Bac21	0.522523
neg_2	Succinic acid	Bac21	0.512821
neg_24	Ala Asp Phe Asp	Bac21	0.444444
pos_385	FMNH	Bac21	0.421687
neg_167	Primaquine	Bac21	0.422222
pos_303	Perindopril	Bac21	0.416667
pos_386	Pregabalin	Bac21	0.368421
pos_342	N-(5Z,8Z,11Z,14Z-tricosatetraenoyl)-ethanolamine	Bac21	0.414141
pos_521	Cytochalasin B	Bac21	0.47619
neg_109	Arg Glu Asp Arg	Bac21	0.410086

## Sheet: Fig. 4d-2
P-values from t-test assessing chemotactic responses of three Bacillus strains to different metabolite treatments.
Num	Bac155		Bac147		Bac21
	less0.4	greater0.6	less0.4	greater0.6	less0.4	greater0.6
pos_337	0.96334	0.999697	0.954627	0.997344	0.645851	0.999606
neg_178	0.998918	0.999302	0.996305	0.998036	0.99824	0.998787
pos_205	0.997199	0.998796	0.997946	0.998845	0.991115	0.996931
pos_175	0.99968	0.00826708	0.999458	0.0933023	0.998927	0.295831
pos_330	0.997021	0.648776	0.999667	0.853126	0.995557	0.959989
neg_106	0.975229	0.980573	0.998823	0.995684	0.994333	0.991696
neg_49	0.734123	0.999133	0.694815	0.99647	0.983348	0.99984
neg_10	0.999348	0.017024	0.999869	0.796191	0.999362	0.052718
pos_231	0.997985	0.369399	0.999385	0.999332	0.999526	0.995343
neg_32	0.999866	0.000481742	0.99958	0.00267988	0.999671	0.00221087
pos_517	0.994352	0.999243	0.998809	0.99984	0.997573	0.999724
neg_173	0.997912	0.997053	0.998649	0.998538	0.998469	0.998497
neg_6	0.993306	0.958194	0.999379	0.998419	0.99965	0.998745
pos_490	0.282916	0.996948	0.992758	0.999851	0.949141	0.997924
pos_464	0.991624	0.999139	0.994157	0.998653	0.994455	0.998857
neg_30	0.995965	0.973648	0.998134	0.996032	0.998411	0.918855
pos_439	0.996216	0.997083	0.98832	0.97224	0.999715	0.999796
pos_315	0.968264	0.99178	0.999324	0.999287	0.998211	0.999699
pos_150	0.975229	0.980573	0.995155	0.997151	0.998143	0.998426
pos_45	0.996361	0.997449	0.992984	0.991235	0.999282	0.999681
neg_62	0.998347	0.988024	0.981261	0.999211	0.99724	0.996911
pos_447	0.999891	0.780568	0.998436	0.985454	0.99867	0.97733
pos_110	0.993947	0.960422	0.995402	0.989718	0.989858	0.979312
pos_183	0.174185	0.998897	0.994312	0.787622	0.00432528	0.999684
pos_17	0.991624	0.999139	0.990769	0.998083	0.996162	0.999134
pos_104	0.021083	0.999264	0.23644	0.999041	0.779954	0.998954
neg_146	0.96072	0.986576	0.993961	0.997218	0.973891	0.999102
pos_121	0.991501	0.923186	0.999583	0.999278	0.997554	0.984497
neg_92	0.990985	0.984645	0.997957	0.314785	0.999115	0.928047
pos_333	0.961349	0.99492	0.986276	0.997013	0.965848	0.997936
pos_30	0.779439	0.997434	0.993415	0.999831	0.998148	0.996802
neg_2	0.9598	0.96451	0.999828	0.999673	0.997164	0.993828
neg_24	0.8349	0.986274	0.994045	0.99821	0.987322	0.996888
pos_385	0.895275	0.994449	0.988206	0.998512	0.974482	0.998281
neg_167	0.93117	0.95001	0.994651	0.999665	0.926313	0.998516
pos_303	0.992147	0.997592	0.994069	0.999207	0.971738	0.999586
pos_386	0.734123	0.999133	0.357986	0.999518	0.118963	0.999102
pos_342	0.927905	0.994374	0.978732	0.998813	0.969557	0.99908
pos_521	0.995506	0.992516	0.993015	0.997082	0.998517	0.999184
neg_109	0.525633	0.999179	0.971705	0.998971	0.876372	0.999277

## Sheet: Fig. 4e
The concentration of 10-HCA in the rhizosphere soil.
Group	Concentration of 10-HCA (ug/L)	Concentration of 10-HCA (μM)
CTL	588.831	3.12769
CTL	158.477	0.841781
CTL	179.581	0.953877
PST	35301.5	187.511
PST	36263.4	192.62
PST	37696.4	200.232
SST	33.6691	0.17884
SST	44.9494	0.238757
SST	87.4804	0.464669

## Sheet: Fig. 4g & Supplementary Fig. 12
Growth assay of three Bacillus strains on four types of sugars and various concentrations of 10-HCA as sugar substitutes.
Carbon sources addition		Bacteria	Time	OD600 value
Conventional carbon sources	10-HCA
glucose		Bac21	0h	0.0477
glucose		Bac21	6h	0.3298
glucose		Bac21	12h	0.5111
glucose		Bac21	18h	0.740867
glucose		Bac21	24h	1.02973
glucose		Bac21	30h	1.35533
glucose		Bac21	36h	1.446
glucose		Bac21	42h	1.65617
glucose		Bac21	48h	1.71613
	10 μM	Bac21	0h	0.0457
	10 μM	Bac21	6h	0.344767
	10 μM	Bac21	12h	0.555933
	10 μM	Bac21	18h	0.822467
	10 μM	Bac21	24h	1.12667
	10 μM	Bac21	30h	1.32233
	10 μM	Bac21	36h	1.50667
	10 μM	Bac21	42h	2.1058
	10 μM	Bac21	48h	2.47607
	100 μM	Bac21	0h	0.0444333
	100 μM	Bac21	6h	0.417567
	100 μM	Bac21	12h	0.631267
	100 μM	Bac21	18h	0.9094
	100 μM	Bac21	24h	1.22227
	100 μM	Bac21	30h	1.76173
	100 μM	Bac21	36h	2.3739
	100 μM	Bac21	42h	2.68173
	100 μM	Bac21	48h	2.75227
	1000 μM	Bac21	0h	0.0517
	1000 μM	Bac21	6h	0.0558333
	1000 μM	Bac21	12h	0.0517667
	1000 μM	Bac21	18h	0.0489
	1000 μM	Bac21	24h	0.0541333
	1000 μM	Bac21	30h	0.0562333
	1000 μM	Bac21	36h	0.0585333
	1000 μM	Bac21	42h	0.0691333
	1000 μM	Bac21	48h	0.0714667
glucose		Bac147	0h	0.0442333
glucose		Bac147	6h	0.227433
glucose		Bac147	12h	0.377367
glucose		Bac147	18h	0.532867
glucose		Bac147	24h	0.682367
glucose		Bac147	30h	0.910433
glucose		Bac147	36h	1.4028
glucose		Bac147	42h	1.47807
glucose		Bac147	48h	1.51143
	10 μM	Bac147	0h	0.0456667
	10 μM	Bac147	6h	0.3462
	10 μM	Bac147	12h	0.6816
	10 μM	Bac147	18h	0.875867
	10 μM	Bac147	24h	0.9084
	10 μM	Bac147	30h	1.11863
	10 μM	Bac147	36h	1.4633
	10 μM	Bac147	42h	2.00297
	10 μM	Bac147	48h	2.27707
	100 μM	Bac147	0h	0.0485667
	100 μM	Bac147	6h	0.510667
	100 μM	Bac147	12h	0.5699
	100 μM	Bac147	18h	0.813967
	100 μM	Bac147	24h	1.07073
	100 μM	Bac147	30h	1.37467
	100 μM	Bac147	36h	1.97297
	100 μM	Bac147	42h	2.50867
	100 μM	Bac147	48h	2.6018
	1000 μM	Bac147	0h	0.0462333
	1000 μM	Bac147	6h	0.0458
	1000 μM	Bac147	12h	0.0481333
	1000 μM	Bac147	18h	0.0544
	1000 μM	Bac147	24h	0.0548333
	1000 μM	Bac147	30h	0.0536667
	1000 μM	Bac147	36h	0.0601
	1000 μM	Bac147	42h	0.0679667
	1000 μM	Bac147	48h	0.0649333
glucose		Bac155	0h	0.0505667
glucose		Bac155	6h	0.2964
glucose		Bac155	12h	0.488367
glucose		Bac155	18h	0.557667
glucose		Bac155	24h	0.712967
glucose		Bac155	30h	0.959867
glucose		Bac155	36h	1.20753
glucose		Bac155	42h	1.51073
glucose		Bac155	48h	1.41113
	10 μM	Bac155	0h	0.0513333
	10 μM	Bac155	6h	0.273633
	10 μM	Bac155	12h	0.488867
	10 μM	Bac155	18h	0.646567
	10 μM	Bac155	24h	0.917333
	10 μM	Bac155	30h	1.1063
	10 μM	Bac155	36h	1.42703
	10 μM	Bac155	42h	1.63947
	10 μM	Bac155	48h	1.77027
	100 μM	Bac155	0h	0.0533
	100 μM	Bac155	6h	0.341567
	100 μM	Bac155	12h	0.517367
	100 μM	Bac155	18h	0.748833
	100 μM	Bac155	24h	0.980967
	100 μM	Bac155	30h	1.3306
	100 μM	Bac155	36h	1.58223
	100 μM	Bac155	42h	1.83473
	100 μM	Bac155	48h	1.99773
	1000 μM	Bac155	0h	0.0385333
	1000 μM	Bac155	6h	0.0423667
	1000 μM	Bac155	12h	0.0435
	1000 μM	Bac155	18h	0.0504333
	1000 μM	Bac155	24h	0.0536
	1000 μM	Bac155	30h	0.0597
	1000 μM	Bac155	36h	0.0617333
	1000 μM	Bac155	42h	0.0667
	1000 μM	Bac155	48h	0.0704333
fructose		Bac21	0h	0.0467
fructose		Bac21	6h	0.2304
fructose		Bac21	12h	0.399767
fructose		Bac21	18h	0.618767
fructose		Bac21	24h	0.738667
fructose		Bac21	30h	0.936933
fructose		Bac21	36h	1.12327
fructose		Bac21	42h	1.30413
fructose		Bac21	48h	1.5656
	10 μM	Bac21	0h	0.0466333
	10 μM	Bac21	6h	0.2614
	10 μM	Bac21	12h	0.418333
	10 μM	Bac21	18h	0.6538
	10 μM	Bac21	24h	0.861
	10 μM	Bac21	30h	1.19107
	10 μM	Bac21	36h	1.41177
	10 μM	Bac21	42h	1.71157
	10 μM	Bac21	48h	1.85917
	100 μM	Bac21	0h	0.0422
	100 μM	Bac21	6h	0.2799
	100 μM	Bac21	12h	0.439667
	100 μM	Bac21	18h	0.647767
	100 μM	Bac21	24h	0.896967
	100 μM	Bac21	30h	1.2165
	100 μM	Bac21	36h	1.61473
	100 μM	Bac21	42h	1.8395
	100 μM	Bac21	48h	2.09823
	1000 μM	Bac21	0h	0.0444667
	1000 μM	Bac21	6h	0.0560667
	1000 μM	Bac21	12h	0.0619333
	1000 μM	Bac21	18h	0.0674
	1000 μM	Bac21	24h	0.0745333
	1000 μM	Bac21	30h	0.0768667
	1000 μM	Bac21	36h	0.0802667
	1000 μM	Bac21	42h	0.0861
	1000 μM	Bac21	48h	0.0852333
fructose		Bac147	0h	0.0425667
fructose		Bac147	6h	0.241733
fructose		Bac147	12h	0.387967
fructose		Bac147	18h	0.582667
fructose		Bac147	24h	0.845833
fructose		Bac147	30h	1.11807
fructose		Bac147	36h	1.42667
fructose		Bac147	42h	1.73587
fructose		Bac147	48h	1.6428
	10 μM	Bac147	0h	0.0455333
	10 μM	Bac147	6h	0.285033
	10 μM	Bac147	12h	0.440033
	10 μM	Bac147	18h	0.721033
	10 μM	Bac147	24h	1.00087
	10 μM	Bac147	30h	1.20093
	10 μM	Bac147	36h	1.48787
	10 μM	Bac147	42h	1.72323
	10 μM	Bac147	48h	2.31643
	100 μM	Bac147	0h	0.0479
	100 μM	Bac147	6h	0.292
	100 μM	Bac147	12h	0.491567
	100 μM	Bac147	18h	0.687367
	100 μM	Bac147	24h	1.0403
	100 μM	Bac147	30h	1.26683
	100 μM	Bac147	36h	1.51523
	100 μM	Bac147	42h	1.87437
	100 μM	Bac147	48h	2.88277
	1000 μM	Bac147	0h	0.0535
	1000 μM	Bac147	6h	0.0582
	1000 μM	Bac147	12h	0.0634
	1000 μM	Bac147	18h	0.0684
	1000 μM	Bac147	24h	0.0708
	1000 μM	Bac147	30h	0.0775
	1000 μM	Bac147	36h	0.0874
	1000 μM	Bac147	42h	0.0924333
	1000 μM	Bac147	48h	0.0955333
fructose		Bac155	0h	0.0442667
fructose		Bac155	6h	0.253233
fructose		Bac155	12h	0.468667
fructose		Bac155	18h	0.683867
fructose		Bac155	24h	0.954633
fructose		Bac155	30h	1.1328
fructose		Bac155	36h	1.31233
fructose		Bac155	42h	1.97437
fructose		Bac155	48h	1.876
	10 μM	Bac155	0h	0.0478333
	10 μM	Bac155	6h	0.270833
	10 μM	Bac155	12h	0.508433
	10 μM	Bac155	18h	0.764267
	10 μM	Bac155	24h	1.03977
	10 μM	Bac155	30h	1.1441
	10 μM	Bac155	36h	1.4318
	10 μM	Bac155	42h	2.10313
	10 μM	Bac155	48h	2.22867
	100 μM	Bac155	0h	0.0506
	100 μM	Bac155	6h	0.296333
	100 μM	Bac155	12h	0.511133
	100 μM	Bac155	18h	0.8443
	100 μM	Bac155	24h	1.02617
	100 μM	Bac155	30h	1.1978
	100 μM	Bac155	36h	1.49273
	100 μM	Bac155	42h	2.2038
	100 μM	Bac155	48h	2.32103
	1000 μM	Bac155	0h	0.0447667
	1000 μM	Bac155	6h	0.0545333
	1000 μM	Bac155	12h	0.0632
	1000 μM	Bac155	18h	0.0781
	1000 μM	Bac155	24h	0.0816667
	1000 μM	Bac155	30h	0.0845333
	1000 μM	Bac155	36h	0.0867
	1000 μM	Bac155	42h	0.0903333
	1000 μM	Bac155	48h	0.0913
sucrose		Bac21	0h	0.0469
sucrose		Bac21	6h	0.169833
sucrose		Bac21	12h	0.266567
sucrose		Bac21	18h	0.505567
sucrose		Bac21	24h	0.7332
sucrose		Bac21	30h	0.927233
sucrose		Bac21	36h	1.08523
sucrose		Bac21	42h	1.34407
sucrose		Bac21	48h	1.5771
	10 μM	Bac21	0h	0.0473667
	10 μM	Bac21	6h	0.2186
	10 μM	Bac21	12h	0.337033
	10 μM	Bac21	18h	0.5492
	10 μM	Bac21	24h	0.859967
	10 μM	Bac21	30h	1.077
	10 μM	Bac21	36h	1.2375
	10 μM	Bac21	42h	1.5422
	10 μM	Bac21	48h	1.8135
	100 μM	Bac21	0h	0.0473667
	100 μM	Bac21	6h	0.271067
	100 μM	Bac21	12h	0.424967
	100 μM	Bac21	18h	0.570167
	100 μM	Bac21	24h	0.9622
	100 μM	Bac21	30h	1.22563
	100 μM	Bac21	36h	1.40687
	100 μM	Bac21	42h	1.68643
	100 μM	Bac21	48h	1.99307
	1000 μM	Bac21	0h	0.0469333
	1000 μM	Bac21	6h	0.0554333
	1000 μM	Bac21	12h	0.0601333
	1000 μM	Bac21	18h	0.0681333
	1000 μM	Bac21	24h	0.0826
	1000 μM	Bac21	30h	0.0893667
	1000 μM	Bac21	36h	0.0938
	1000 μM	Bac21	42h	0.101567
	1000 μM	Bac21	48h	0.107867
sucrose		Bac147	0h	0.0458667
sucrose		Bac147	6h	0.181667
sucrose		Bac147	12h	0.3889
sucrose		Bac147	18h	0.7464
sucrose		Bac147	24h	1.01077
sucrose		Bac147	30h	1.2515
sucrose		Bac147	36h	1.3943
sucrose		Bac147	42h	1.58853
sucrose		Bac147	48h	1.56537
	10 μM	Bac147	0h	0.0485667
	10 μM	Bac147	6h	0.2018
	10 μM	Bac147	12h	0.429167
	10 μM	Bac147	18h	0.8461
	10 μM	Bac147	24h	1.19737
	10 μM	Bac147	30h	1.38733
	10 μM	Bac147	36h	1.56363
	10 μM	Bac147	42h	1.79597
	10 μM	Bac147	48h	1.93667
	100 μM	Bac147	0h	0.0511667
	100 μM	Bac147	6h	0.268933
	100 μM	Bac147	12h	0.4118
	100 μM	Bac147	18h	0.8882
	100 μM	Bac147	24h	1.25087
	100 μM	Bac147	30h	1.52287
	100 μM	Bac147	36h	1.66673
	100 μM	Bac147	42h	1.9044
	100 μM	Bac147	48h	2.09143
	1000 μM	Bac147	0h	0.0492
	1000 μM	Bac147	6h	0.0505667
	1000 μM	Bac147	12h	0.0598
	1000 μM	Bac147	18h	0.0691667
	1000 μM	Bac147	24h	0.0820667
	1000 μM	Bac147	30h	0.0857333
	1000 μM	Bac147	36h	0.0963333
	1000 μM	Bac147	42h	0.0973333
	1000 μM	Bac147	48h	0.0976
sucrose		Bac155	0h	0.0444
sucrose		Bac155	6h	0.3119
sucrose		Bac155	12h	0.4591
sucrose		Bac155	18h	0.6038
sucrose		Bac155	24h	0.699033
sucrose		Bac155	30h	0.867367
sucrose		Bac155	36h	1.23753
sucrose		Bac155	42h	1.3842
sucrose		Bac155	48h	1.38987
	10 μM	Bac155	0h	0.0471333
	10 μM	Bac155	6h	0.303567
	10 μM	Bac155	12h	0.441133
	10 μM	Bac155	18h	0.620967
	10 μM	Bac155	24h	0.842267
	10 μM	Bac155	30h	1.29703
	10 μM	Bac155	36h	1.40693
	10 μM	Bac155	42h	1.59603
	10 μM	Bac155	48h	1.69107
	100 μM	Bac155	0h	0.047
	100 μM	Bac155	6h	0.375133
	100 μM	Bac155	12h	0.478067
	100 μM	Bac155	18h	0.6387
	100 μM	Bac155	24h	0.901733
	100 μM	Bac155	30h	1.3988
	100 μM	Bac155	36h	1.54573
	100 μM	Bac155	42h	1.83607
	100 μM	Bac155	48h	1.9004
	1000 μM	Bac155	0h	0.0444667
	1000 μM	Bac155	6h	0.0576
	1000 μM	Bac155	12h	0.0751
	1000 μM	Bac155	18h	0.0905
	1000 μM	Bac155	24h	0.0812667
	1000 μM	Bac155	30h	0.110533
	1000 μM	Bac155	36h	0.1109
	1000 μM	Bac155	42h	0.1272
	1000 μM	Bac155	48h	0.138533
mannitol		Bac21	0h	0.0437
mannitol		Bac21	6h	0.192533
mannitol		Bac21	12h	0.371567
mannitol		Bac21	18h	0.591167
mannitol		Bac21	24h	0.840567
mannitol		Bac21	30h	1.03093
mannitol		Bac21	36h	1.2616
mannitol		Bac21	42h	1.52677
mannitol		Bac21	48h	1.57777
	10 μM	Bac21	0h	0.0465667
	10 μM	Bac21	6h	0.299967
	10 μM	Bac21	12h	0.403
	10 μM	Bac21	18h	0.680867
	10 μM	Bac21	24h	1.0516
	10 μM	Bac21	30h	1.27037
	10 μM	Bac21	36h	1.5006
	10 μM	Bac21	42h	1.82147
	10 μM	Bac21	48h	2.0943
	100 μM	Bac21	0h	0.0489333
	100 μM	Bac21	6h	0.322167
	100 μM	Bac21	12h	0.483
	100 μM	Bac21	18h	0.7793
	100 μM	Bac21	24h	1.30103
	100 μM	Bac21	30h	1.53063
	100 μM	Bac21	36h	1.84507
	100 μM	Bac21	42h	2.04337
	100 μM	Bac21	48h	2.34837
	1000 μM	Bac21	0h	0.0470667
	1000 μM	Bac21	6h	0.0497
	1000 μM	Bac21	12h	0.0568
	1000 μM	Bac21	18h	0.0667667
	1000 μM	Bac21	24h	0.0811
	1000 μM	Bac21	30h	0.0841833
	1000 μM	Bac21	36h	0.0907667
	1000 μM	Bac21	42h	0.0952333
	1000 μM	Bac21	48h	0.0964333
mannitol		Bac147	0h	0.0449667
mannitol		Bac147	6h	0.2127
mannitol		Bac147	12h	0.384533
mannitol		Bac147	18h	0.600767
mannitol		Bac147	24h	0.854933
mannitol		Bac147	30h	1.18553
mannitol		Bac147	36h	1.38227
mannitol		Bac147	42h	1.61687
mannitol		Bac147	48h	1.56993
	10 μM	Bac147	0h	0.0469
	10 μM	Bac147	6h	0.292467
	10 μM	Bac147	12h	0.506267
	10 μM	Bac147	18h	0.865933
	10 μM	Bac147	24h	1.14993
	10 μM	Bac147	30h	1.29307
	10 μM	Bac147	36h	1.535
	10 μM	Bac147	42h	1.82547
	10 μM	Bac147	48h	1.9834
	100 μM	Bac147	0h	0.0455667
	100 μM	Bac147	6h	0.347567
	100 μM	Bac147	12h	0.5383
	100 μM	Bac147	18h	0.887733
	100 μM	Bac147	24h	1.22343
	100 μM	Bac147	30h	1.4127
	100 μM	Bac147	36h	1.8547
	100 μM	Bac147	42h	2.07477
	100 μM	Bac147	48h	2.21923
	1000 μM	Bac147	0h	0.0480667
	1000 μM	Bac147	6h	0.0481667
	1000 μM	Bac147	12h	0.0737667
	1000 μM	Bac147	18h	0.0817667
	1000 μM	Bac147	24h	0.0849667
	1000 μM	Bac147	30h	0.0916
	1000 μM	Bac147	36h	0.0901667
	1000 μM	Bac147	42h	0.0961333
	1000 μM	Bac147	48h	0.0913
mannitol		Bac155	0h	0.0489333
mannitol		Bac155	6h	0.213133
mannitol		Bac155	12h	0.418167
mannitol		Bac155	18h	0.6578
mannitol		Bac155	24h	0.9476
mannitol		Bac155	30h	1.22493
mannitol		Bac155	36h	1.45337
mannitol		Bac155	42h	1.6507
mannitol		Bac155	48h	1.6153
	10 μM	Bac155	0h	0.0477333
	10 μM	Bac155	6h	0.2527
	10 μM	Bac155	12h	0.470867
	10 μM	Bac155	18h	0.770033
	10 μM	Bac155	24h	1.00063
	10 μM	Bac155	30h	1.4716
	10 μM	Bac155	36h	1.67023
	10 μM	Bac155	42h	1.8027
	10 μM	Bac155	48h	1.86347
	100 μM	Bac155	0h	0.0449
	100 μM	Bac155	6h	0.291
	100 μM	Bac155	12h	0.579167
	100 μM	Bac155	18h	0.890967
	100 μM	Bac155	24h	1.26287
	100 μM	Bac155	30h	1.47
	100 μM	Bac155	36h	1.72953
	100 μM	Bac155	42h	1.88937
	100 μM	Bac155	48h	2.07497
	1000 μM	Bac155	0h	0.0465333
	1000 μM	Bac155	6h	0.0518667
	1000 μM	Bac155	12h	0.0563333
	1000 μM	Bac155	18h	0.0563667
	1000 μM	Bac155	24h	0.0747667
	1000 μM	Bac155	30h	0.0729667
	1000 μM	Bac155	36h	0.073
	1000 μM	Bac155	42h	0.0682667
	1000 μM	Bac155	48h	0.0711

## Sheet: Fig. 5b
The content of 10-HCA in banana root exudates following treatment with strain Sy2-11, metabolites, and VOCs.
Metabolites	Control	Metabolites	VOCs	Strain Sy2-11
10-HCA	3.2889e-05	3.34161e-05	0.00211233	0.000910959
10-HCA	2.68237e-05	3.82579e-05	0.00176121	0.00106835
10-HCA	1.07808e-05	3.65241e-05	0.00200964	0.000926809

## Sheet: Fig. 5d
Changes in the absolute content of 10-HCA induced by different VOCs.
Group	VOCs	Concentration of 10-HCA (ug/L)	Concentration of 10-HCA (μM)
VOCs	VOCs	41010.7	217.836
VOCs	VOCs	42005.6	223.121
VOCs	VOCs	43665.6	231.938
V1	Methyl 2-methylbutyrate	5.19058	0.0275708
V1	Methyl 2-methylbutyrate	6.21664	0.0330209
V1	Methyl 2-methylbutyrate	10.3839	0.0551558
V2	2-Ethylhexanol	39.5632	0.210147
V2	2-Ethylhexanol	21.8034	0.115813
V2	2-Ethylhexanol	23.4875	0.124758
V3	methyl 2-ethylhexanoate	149.559	0.794412
V3	methyl 2-ethylhexanoate	152.714	0.811172
V3	methyl 2-ethylhexanoate	157.796	0.838164
V4	4,7-Dimethylundecane	151.84	0.806527
V4	4,7-Dimethylundecane	145.5	0.772852
V4	4,7-Dimethylundecane	96.4438	0.51228
V5	(2-methoxyethyl) benzene	18.3138	0.0972775
V5	(2-methoxyethyl) benzene	24.7341	0.13138
V5	(2-methoxyethyl) benzene	12.041	0.063958
V6	2-ethylhexyl acetate	712.348	3.78377
V6	2-ethylhexyl acetate	218.495	1.16058
V6	2-ethylhexyl acetate	175.894	0.934293
V7	1H-Indene, 1-ethylideneoctahydro-7a-methyl-, cis-	207.524	1.10231
V7	1H-Indene, 1-ethylideneoctahydro-7a-methyl-, cis-	164.731	0.874999
V7	1H-Indene, 1-ethylideneoctahydro-7a-methyl-, cis-	133.135	0.707172
V8	Trimethyloctane	85.1993	0.452552
V8	Trimethyloctane	13.2779	0.0705279
V8	Trimethyloctane	118.851	0.631299
V9	octyl 2-methylprop-2-enoate	400.245	2.12598
V9	octyl 2-methylprop-2-enoate	138.472	0.735522
V9	octyl 2-methylprop-2-enoate	40.7648	0.21653
V10	(-)-Aristolene	27517.8	146.166
V10	(-)-Aristolene	19788.2	105.109
V10	(-)-Aristolene	31287.4	166.189
V11	(+/-)-Geosmin	273.397	1.4522
V11	(+/-)-Geosmin	39.3903	0.209229
V11	(+/-)-Geosmin	23.3232	0.123885
V12	Germacrene D	26.0232	0.138227
V12	Germacrene D	19.1202	0.101561
V12	Germacrene D	12.6656	0.0672757
V13	(+)-Ledene	32109.3	170.555
V13	(+)-Ledene	35224.6	187.102
V13	(+)-Ledene	38195.9	202.885
V14	(S,3E,7E)-α,α,4,8-Tetramethyl-3,7-cyclodecadiene-1-methanol	143.023	0.759694
V14	(S,3E,7E)-α,α,4,8-Tetramethyl-3,7-cyclodecadiene-1-methanol	156.586	0.831738
V14	(S,3E,7E)-α,α,4,8-Tetramethyl-3,7-cyclodecadiene-1-methanol	110.628	0.587622

## Sheet: Fig. 6b
Foc TR4 content and diease index in the 10-HCA treatment group.
Traits	Group	Values
Number of Foc TR4	CTL	4.80618
Number of Foc TR4	CTL	4.68124
Number of Foc TR4	CTL	4.74819
Number of Foc TR4	CTL	4.74036
Number of Foc TR4	10-HCA	3.17609
Number of Foc TR4	10-HCA	3.07918
Number of Foc TR4	10-HCA	2.95424
Number of Foc TR4	10-HCA	3
Number of Foc TR4	PST	2.95424
Number of Foc TR4	PST	3.07918
Number of Foc TR4	PST	3
Number of Foc TR4	PST	2.8451
Disease incidence (%)	CTL	75
Disease incidence (%)	CTL	80
Disease incidence (%)	CTL	80
Disease incidence (%)	10-HCA	20
Disease incidence (%)	10-HCA	17.5
Disease incidence (%)	10-HCA	22.5
Disease incidence (%)	PST	17.5
Disease incidence (%)	PST	22.5
Disease incidence (%)	PST	17.5

[truncated: 15 more sheets: Fig. 7b, Fig. 7d-e, Fig. 7f, Fig. 7g-h,Supplementary Fig. 16, Fig. 8a, Fig. 8d, Fig. 8e, Supplementary Fig. 1, Supplementary Fig. 4, Supplementary Fig. 6, Supplementary Fig. 8, Supplementary Fig. 14, Supplementary Fig. 15, Supplementary Fig. 17, Root exudate metabolome data]
